# Supplementary material for: Correction: Extubation outcomes in critically ill post-craniotomy patients: A retrospective cohort study
Source: PLoS One. 2026 Feb 24;21(2):e0343465. doi: 10.1371/journal.pone.0343465 (PMC12931740; doi:10.1371/journal.pone.0343465)
Supplement: S1 File — (XLSX) [file pone.0343465.s001.xlsx]

## Sheet: Sheet1
Sorting	Gender	Age	Smoking	Alcohol	ICU redmission	Comorbidity - Tumor	Comorbidity - Coronary Heart Disease	Comorbidity - Diabetes Mellitus	Comorbidity - Connective Tissue Disease	Comorbidity - Chronic Lung Disease	Comorbidity - Ulcer Disease	Comorbidity - Cerebrovascular Disease	Comorbidity - Hypertension	Elective Surgery	Supratentorial Surgery	Surgical Indication	Surgical Indication-Intracranial Tumor	Surgical Indication-Cerebrovascular Disease	Surgical Indication-Trauma	Surgical Indication-Other Etiologies	Death	Total Duration of Tracheal Intubation	Extubation Success at Discharge	Time from Intubation to Successful Extubation	Tracheal Intubation Duration	In-Hospital Tracheostomy	First Extubation Outcome	First Extubation Outcome (1=Success, 2=Failure, 3=Tracheostomy)	First Extubation Success	First Extubation Failure	Direct Tracheostomy Without a First Extubation Attempt	Patients with Reintubation After First Extubation Success	Patients with Reintubation After First Extubation Success and Eventual Tracheostomy	Second extubation success	Direct tracheostomy without a second extubation attempt	Second extubation failure (excluding direct tracheostomy or death)	Death without a second extubation attempt	Patients with reintubation after second extubation success and eventual tracheostomy	Third extubation success	Third extubation failure (excluding direct tracheostomy or death)	Direct tracheostomy without a third extubation attempt
1	0	53	0	0	0	0	0	0	0	0	0	0	0	0	1	4	0	0	0	1	0	2	1	2	2	0	success	1	1	0	0	0	0	0	0	0	0	0	0	0	0
2	1	26	0	0	0	0	0	0	0	0	0	0	0	1	1	2	0	1	0	0	0	2	1	2	2	0	success	1	1	0	0	0	0	0	0	0	0	0	0	0	0
3	1	33	1	0	0	0	0	0	0	0	0	0	0	1	0	1	1	0	0	0	0	2	1	2	2	0	success	1	1	0	0	0	0	0	0	0	0	0	0	0	0
4	1	19	0	0	0	0	0	0	0	0	0	0	0	1	0	1	1	0	0	0	0	2	1	2	2	0	success	1	1	0	0	0	0	0	0	0	0	0	0	0	0
5	0	57	0	0	0	0	0	0	0	0	0	0	0	1	0	1	1	0	0	0	0	7	0	7	7	1	tracheostomy	3	0	0	1	0	0	0	0	0	0	0	0	0	0
6	0	28	0	0	0	0	0	0	0	0	0	0	0	1	0	1	1	0	0	0	0	5	0	5	5	1	tracheostomy	3	0	0	1	0	0	0	0	0	0	0	0	0	0
7	0	45	0	0	0	0	0	0	0	0	0	0	1	1	0	4	0	0	0	1	0	2	1	2	2	0	success	1	1	0	0	0	0	0	0	0	0	0	0	0	0
8	0	47	0	0	0	0	0	0	0	0	0	0	0	1	0	1	1	0	0	0	0	3	1	3	3	0	success	1	1	0	0	0	0	0	0	0	0	0	0	0	0
9	1	44	0	0	0	0	0	0	0	0	0	0	0	1	1	1	1	0	0	0	0	17	1	2	2	0	success	1	1	0	0	1	0	0	0	0	0	0	0	0	0
10	0	46	0	0	0	0	0	0	0	0	0	0	0	1	0	2	0	1	0	0	0	2	1	2	2	0	success	1	1	0	0	0	0	0	0	0	0	0	0	0	0
11	1	32	0	0	0	0	0	0	0	0	0	0	0	1	0	1	1	0	0	0	0	2	1	2	2	0	success	1	1	0	0	0	0	0	0	0	0	0	0	0	0
12	1	38	0	0	0	0	0	0	0	0	0	0	0	1	0	4	0	0	0	1	0	3	1	3	3	0	success	1	1	0	0	0	0	0	0	0	0	0	0	0	0
13	0	26	0	0	0	0	0	0	0	0	0	0	0	1	0	1	1	0	0	0	0	14	0	14	13	1	Failure	2	0	1	0	0	0	0	1	0	0	0	0	0	0
14	1	46	1	1	0	0	0	0	0	0	0	0	1	1	1	2	0	1	0	0	0	2	1	2	2	0	success	1	1	0	0	0	0	0	0	0	0	0	0	0	0
15	0	24	0	0	0	0	0	0	0	0	0	0	0	0	1	2	0	1	0	0	0	2	1	2	2	0	success	1	1	0	0	0	0	0	0	0	0	0	0	0	0
15	1	47	0	0	0	0	0	0	0	0	0	0	0	1	0	1	1	0	0	0	0	11	0	12	7	1	Failure	2	0	1	0	0	0	0	1	0	0	0	0	0	0
17	1	55	1	0	0	0	0	1	0	0	0	0	0	0	1	3	0	0	1	0	0	14	1	15	2	0	Failure	2	0	1	0	0	0	1	0	0	0	0	0	0	0
18	1	65	1	0	0	0	0	0	0	0	0	0	1	1	0	1	1	0	0	0	0	7	1	7	7	0	success	1	1	0	0	0	0	0	0	0	0	0	0	0	0
19	0	35	0	0	1	0	0	0	0	0	0	0	0	1	0	1	1	0	0	0	0	11	1	12	2	0	Failure	2	0	1	0	0	0	1	0	0	0	0	0	0	0
20	0	28	0	0	0	0	0	0	0	0	0	0	0	1	0	4	0	0	0	1	0	2	1	2	2	0	success	1	1	0	0	0	0	0	0	0	0	0	0	0	0
21	1	53	0	0	1	0	0	1	0	0	0	0	1	1	0	1	1	0	0	0	1	4	0	5	2	1	Failure	2	0	1	0	0	0	0	1	0	1	0	0	0	0
22	0	38	0	0	0	0	0	0	0	0	0	0	0	1	0	1	1	0	0	0	0	4	1	4	4	0	success	1	1	0	0	0	0	0	0	0	0	0	0	0	0
23	1	52	0	0	1	0	0	0	0	0	0	0	0	1	1	1	1	0	0	0	0	15	0	20	2	1	Failure	2	0	1	0	0	0	0	0	1	0	0	0	0	1
24	1	31	0	0	0	0	0	0	0	0	0	0	0	1	0	1	1	0	0	0	0	4	1	4	4	0	success	1	1	0	0	0	0	0	0	0	0	0	0	0	0
25	1	40	0	0	0	0	0	0	0	0	0	0	0	1	0	1	1	0	0	0	0	2	1	2	2	0	success	1	1	0	0	0	0	0	0	0	0	0	0	0	0
26	1	56	1	0	0	0	0	1	0	0	0	0	0	1	0	1	1	0	0	0	0	14	1	14	14	0	success	1	1	0	0	0	0	0	0	0	0	0	0	0	0
27	1	74	0	0	0	0	1	0	0	0	0	0	1	0	1	3	0	0	1	0	0	8	0	8	8	1	tracheostomy	3	0	0	1	0	0	0	0	0	0	0	0	0	0
28	1	52	0	0	0	0	1	0	0	0	0	0	1	1	0	4	0	0	0	1	0	2	1	2	2	0	success	1	1	0	0	0	0	0	0	0	0	0	0	0	0
29	0	61	0	0	0	0	0	0	0	0	0	0	1	1	0	1	1	0	0	0	0	2	1	2	2	0	success	1	1	0	0	0	0	0	0	0	0	0	0	0	0
30	0	48	0	0	0	0	0	0	0	0	0	0	0	1	0	1	1	0	0	0	0	13	0	13	10	1	Failure	2	0	1	0	0	0	0	1	0	0	0	0	0	0
31	0	23	0	0	0	0	0	0	0	0	0	0	0	1	0	2	0	1	0	0	0	2	1	2	2	0	success	1	1	0	0	0	0	0	0	0	0	0	0	0	0
32	1	67	0	0	0	0	1	1	0	0	0	0	1	1	0	1	1	0	0	0	0	2	1	2	2	0	success	1	1	0	0	0	0	0	0	0	0	0	0	0	0
33	1	36	0	0	0	0	0	0	0	0	0	0	0	1	0	1	1	0	0	0	0	2	1	2	2	0	success	1	1	0	0	0	0	0	0	0	0	0	0	0	0
34	0	29	0	0	0	0	0	0	0	0	0	0	0	1	0	1	1	0	0	0	0	2	1	2	2	0	success	1	1	0	0	0	0	0	0	0	0	0	0	0	0
35	0	54	0	0	0	0	0	0	0	0	0	0	0	1	0	1	1	0	0	0	0	2	1	2	2	0	success	1	1	0	0	0	0	0	0	0	0	0	0	0	0
36	0	45	0	0	0	0	0	0	0	0	0	0	0	1	0	1	1	0	0	0	0	12	1	12	12	0	success	1	1	0	0	0	0	0	0	0	0	0	0	0	0
37	0	50	0	0	0	0	0	0	0	0	0	0	0	1	0	1	1	0	0	0	0	2	1	2	2	0	success	1	1	0	0	0	0	0	0	0	0	0	0	0	0
38	0	33	0	0	1	0	0	0	0	0	0	0	0	1	1	1	1	0	0	0	0	36	0	36	29	1	Failure	2	0	1	0	0	0	0	1	0	0	0	0	0	0
39	1	34	0	0	0	0	0	0	0	0	0	0	0	1	0	1	1	0	0	0	0	23	0	23	23	1	tracheostomy	3	0	0	1	0	0	0	0	0	0	0	0	0	0
40	0	73	0	0	0	0	1	1	0	0	0	1	1	0	1	3	0	0	1	0	0	42	1	43	32	0	Failure	2	0	1	0	0	0	1	0	0	0	0	0	0	0
41	0	29	0	0	0	0	0	0	0	0	0	0	0	1	1	1	1	0	0	0	0	2	1	2	2	0	success	1	1	0	0	0	0	0	0	0	0	0	0	0	0
42	1	30	1	0	0	0	0	0	0	0	0	0	0	1	1	1	1	0	0	0	0	6	1	8	2	0	Failure	2	0	1	0	0	0	1	0	0	0	0	0	0	0
43	1	60	1	0	0	0	0	0	0	0	0	0	0	1	0	1	1	0	0	0	0	2	1	2	2	0	success	1	1	0	0	0	0	0	0	0	0	0	0	0	0
44	0	65	0	0	1	0	0	0	0	0	0	0	0	1	0	1	1	0	0	0	1	2	0	2	2	0	success	1	1	0	0	1	0	0	0	0	0	0	0	0	0
45	1	48	0	0	0	0	0	0	0	0	0	0	0	1	1	1	1	0	0	0	0	2	1	2	2	0	success	1	1	0	0	0	0	0	0	0	0	0	0	0	0
46	0	60	0	0	0	0	0	0	0	0	0	0	0	1	0	1	1	0	0	0	0	4	1	4	4	0	success	1	1	0	0	0	0	0	0	0	0	0	0	0	0
47	0	63	0	0	0	0	0	0	0	0	0	0	0	1	0	1	1	0	0	0	0	2	1	2	2	0	success	1	1	0	0	0	0	0	0	0	0	0	0	0	0
48	0	35	0	0	0	0	0	0	0	0	0	0	0	0	0	2	0	1	0	0	1	16	0	16	16	0	success	1	1	0	0	0	0	0	0	0	0	0	0	0	0
49	0	53	0	0	0	0	0	0	0	0	0	0	1	0	1	2	0	1	0	0	0	4	0	4	4	1	tracheostomy	3	0	0	1	0	0	0	0	0	0	0	0	0	0
50	0	49	0	0	1	0	0	0	0	0	0	0	1	1	0	1	1	0	0	0	0	7	1	7	7	0	success	1	1	0	0	0	0	0	0	0	0	0	0	0	0
51	1	38	0	0	0	0	0	0	0	0	0	0	0	1	0	2	0	1	0	0	0	2	1	2	2	0	success	1	1	0	0	0	0	0	0	0	0	0	0	0	0
52	1	24	0	0	0	0	0	0	0	0	0	0	0	1	0	1	1	0	0	0	0	16	0	16	14	1	Failure	2	0	1	0	0	0	0	1	0	0	0	0	0	0
53	0	36	0	0	0	0	0	0	0	0	0	0	0	1	1	1	1	0	0	0	0	2	1	2	2	0	success	1	1	0	0	0	0	0	0	0	0	0	0	0	0
54	0	56	0	0	1	0	0	0	0	0	0	0	0	1	0	1	1	0	0	0	0	22	0	22	13	1	Failure	2	0	1	0	0	0	0	0	1	0	0	0	0	1
55	0	54	0	0	0	0	0	0	0	0	0	0	0	1	0	1	1	0	0	0	0	5	1	5	5	0	success	1	1	0	0	0	0	0	0	0	0	0	0	0	0
56	0	43	0	0	0	0	0	0	0	0	0	0	0	1	0	1	1	0	0	0	0	6	1	6	6	0	success	1	1	0	0	0	0	0	0	0	0	0	0	0	0
57	1	63	1	0	0	0	0	1	0	0	0	1	1	1	1	1	1	0	0	0	0	7	0	8	2	1	Failure	2	0	1	0	0	0	0	0	1	0	0	0	0	1
58	0	55	0	0	0	0	0	0	0	0	0	0	1	1	0	1	1	0	0	0	0	14	1	14	9	0	Failure	2	0	1	0	0	0	1	0	0	0	0	0	0	0
59	0	62	0	0	1	1	0	1	0	0	0	0	0	1	0	1	1	0	0	0	0	9	1	9	9	0	success	1	1	0	0	0	0	0	0	0	0	0	0	0	0
60	1	50	0	0	0	0	0	0	0	0	0	0	0	0	1	4	0	0	0	1	0	10	1	14	2	0	Failure	2	0	1	0	0	0	1	0	0	0	0	0	0	0
61	0	60	0	0	1	0	0	0	0	0	0	0	1	1	1	1	1	0	0	0	0	14	1	14	6	0	Failure	2	0	1	0	0	0	1	0	0	0	0	0	0	0
62	1	60	0	0	0	0	0	0	0	0	0	0	1	1	0	1	1	0	0	0	0	2	1	2	2	0	success	1	1	0	0	0	0	0	0	0	0	0	0	0	0
63	0	61	0	0	0	0	0	0	0	0	0	0	0	1	0	1	1	0	0	0	0	3	1	3	3	0	success	1	1	0	0	0	0	0	0	0	0	0	0	0	0
64	1	67	0	0	0	0	0	1	0	0	0	0	1	1	0	4	0	0	0	1	0	2	1	2	2	0	success	1	1	0	0	0	0	0	0	0	0	0	0	0	0
65	1	47	0	0	0	0	0	1	0	0	0	0	0	1	1	1	1	0	0	0	0	6	0	6	6	1	tracheostomy	3	0	0	1	0	0	0	0	0	0	0	0	0	0
66	0	25	0	0	0	0	0	0	0	0	0	0	0	1	1	2	0	1	0	0	0	8	1	8	8	0	success	1	1	0	0	0	0	0	0	0	0	0	0	0	0
67	0	54	0	0	0	0	0	0	0	0	0	0	1	1	0	1	1	0	0	0	0	2	1	2	2	0	success	1	1	0	0	0	0	0	0	0	0	0	0	0	0
68	0	29	0	0	1	0	0	0	0	0	0	0	0	1	0	1	1	0	0	0	0	7	1	7	7	0	success	1	1	0	0	0	0	0	0	0	0	0	0	0	0
69	0	37	0	0	0	0	0	0	0	0	0	0	0	1	0	1	1	0	0	0	0	2	1	2	2	0	success	1	1	0	0	0	0	0	0	0	0	0	0	0	0
70	0	50	0	0	0	0	0	0	0	0	0	0	0	1	0	1	1	0	0	0	0	2	1	2	2	0	success	1	1	0	0	0	0	0	0	0	0	0	0	0	0
71	0	58	0	0	0	0	0	1	0	0	0	1	1	1	0	1	1	0	0	0	0	13	0	13	13	1	tracheostomy	3	0	0	1	0	0	0	0	0	0	0	0	0	0
72	1	66	0	0	0	0	0	0	0	0	0	0	1	1	0	1	1	0	0	0	1	30	0	34	7	0	Failure	2	0	1	0	0	0	0	0	0	1	0	0	0	0
73	0	44	0	0	0	0	0	0	0	0	0	0	0	1	0	4	0	0	0	1	0	2	1	2	2	0	success	1	1	0	0	0	0	0	0	0	0	0	0	0	0
74	1	53	0	1	1	0	0	0	0	0	0	0	1	0	1	2	0	1	0	0	0	2	0	6	2	1	Failure	2	0	1	0	0	0	0	1	0	0	0	0	0	0
75	0	60	0	0	0	0	0	0	0	0	0	0	0	1	1	1	1	0	0	0	0	2	1	2	2	0	success	1	1	0	0	0	0	0	0	0	0	0	0	0	0
76	0	51	0	0	0	0	0	0	0	0	0	0	0	1	0	1	1	0	0	0	0	2	1	2	2	0	success	1	1	0	0	0	0	0	0	0	0	0	0	0	0
77	0	24	0	0	0	0	0	0	0	0	0	0	0	1	0	1	1	0	0	0	0	2	1	2	2	0	success	1	1	0	0	0	0	0	0	0	0	0	0	0	0
78	0	51	0	0	0	0	0	0	0	0	0	0	0	1	0	1	1	0	0	0	0	3	1	3	3	0	success	1	1	0	0	0	0	0	0	0	0	0	0	0	0
79	1	39	0	0	0	0	0	0	0	0	0	0	1	1	1	2	0	1	0	0	0	9	1	9	9	0	success	1	1	0	0	0	0	0	0	0	0	0	0	0	0
79	1	66	0	0	1	0	0	0	0	0	0	0	1	1	0	2	0	1	0	0	0	7	1	14	2	0	Failure	2	0	1	0	0	0	1	0	0	0	0	0	0	0
80	1	53	0	0	0	0	0	0	0	0	0	0	0	1	1	1	1	0	0	0	0	2	1	2	2	0	success	1	1	0	0	0	0	0	0	0	0	0	0	0	0
81	0	66	0	0	0	0	0	0	0	0	0	0	0	0	1	3	0	0	1	0	0	11	0	11	9	0	Failure	2	0	1	0	0	0	0	0	0	0	0	0	0	0
82	1	36	0	0	0	0	0	0	0	0	0	0	0	1	1	1	1	0	0	0	0	18	0	20	13	1	Failure	2	0	1	0	0	0	0	1	0	0	0	0	0	0
83	1	54	0	0	0	0	0	0	0	0	0	0	0	0	1	2	0	1	0	0	1	2	0	2	2	0	success	1	1	0	0	1	0	0	0	0	0	0	0	0	0
84	0	18	0	0	0	0	0	0	0	0	0	0	0	1	1	1	1	0	0	0	0	7	1	9	6	0	Failure	2	0	1	0	0	0	1	0	0	0	0	0	0	0
85	0	48	0	0	0	0	0	0	0	0	0	0	0	1	0	1	1	0	0	0	0	8	1	8	8	0	success	1	1	0	0	0	0	0	0	0	0	0	0	0	0
86	1	35	0	0	0	0	0	0	0	0	0	0	0	1	0	1	1	0	0	0	0	13	0	13	13	1	tracheostomy	3	0	0	1	0	0	0	0	0	0	0	0	0	0
87	1	22	0	0	0	0	0	0	0	0	0	0	0	1	1	1	1	0	0	0	0	3	1	3	3	0	success	1	1	0	0	0	0	0	0	0	0	0	0	0	0
88	1	51	0	1	0	1	0	0	0	0	0	0	0	1	1	1	1	0	0	0	0	14	1	14	2	0	Failure	2	0	1	0	0	0	1	0	0	0	0	0	0	0
89	1	42	1	0	0	0	0	0	0	0	0	0	0	1	0	1	1	0	0	0	0	2	0	4	2	1	Failure	2	0	1	0	0	0	0	1	0	0	0	0	0	0
90	0	50	0	0	0	0	0	0	0	0	0	0	0	1	0	1	1	0	0	0	0	2	1	2	2	0	success	1	1	0	0	0	0	0	0	0	0	0	0	0	0
91	0	50	0	0	1	0	0	0	0	0	0	1	0	1	0	1	1	0	0	0	0	9	1	9	9	0	success	1	1	0	0	0	0	0	0	0	0	0	0	0	0
92	0	66	0	0	0	0	0	1	0	0	0	0	1	1	0	1	1	0	0	0	0	4	0	4	4	1	tracheostomy	3	0	0	1	0	0	0	0	0	0	0	0	0	0
93	1	39	1	0	1	0	0	0	0	0	0	0	0	1	0	1	1	0	0	0	0	9	1	9	9	0	success	1	1	0	0	0	0	0	0	0	0	0	0	0	0
94	1	56	0	0	0	0	0	0	0	0	0	0	0	1	0	1	1	0	0	0	0	6	1	6	6	0	success	1	1	0	0	0	0	0	0	0	0	0	0	0	0
95	1	52	1	0	0	0	0	0	0	0	0	0	1	1	1	1	1	0	0	0	0	2	1	2	2	0	success	1	1	0	0	0	0	0	0	0	0	0	0	0	0
95	1	47	0	0	0	0	0	0	0	0	0	0	0	1	0	2	0	1	0	0	0	4	0	4	4	1	tracheostomy	3	0	0	1	0	0	0	0	0	0	0	0	0	0
96	1	29	0	0	0	0	0	0	0	0	0	0	0	1	1	1	1	0	0	0	0	2	1	2	2	0	success	1	1	0	0	0	0	0	0	0	0	0	0	0	0
97	0	63	0	0	0	0	0	0	0	0	0	0	0	1	0	1	1	0	0	0	0	2	1	2	2	0	success	1	1	0	0	0	0	0	0	0	0	0	0	0	0
98	0	49	0	0	0	0	0	0	0	0	0	0	0	1	0	1	1	0	0	0	0	2	1	2	2	0	success	1	1	0	0	0	0	0	0	0	0	0	0	0	0
99	1	64	1	0	0	0	0	0	0	0	0	0	1	1	1	1	1	0	0	0	0	12	0	12	4	1	Failure	2	0	1	0	0	0	0	1	0	0	0	0	0	0
100	0	34	0	0	0	0	0	0	0	0	0	0	0	1	0	1	1	0	0	0	0	6	1	6	6	0	success	1	1	0	0	0	0	0	0	0	0	0	0	0	0
101	1	33	0	0	0	0	0	0	0	0	0	0	0	1	0	2	0	1	0	0	0	2	1	2	2	0	success	1	1	0	0	0	0	0	0	0	0	0	0	0	0
102	1	59	1	1	0	0	0	0	0	0	0	1	1	1	1	2	0	1	0	0	0	6	1	7	2	0	Failure	2	0	1	0	0	0	1	0	0	0	0	0	0	0
103	0	38	0	0	0	0	0	0	0	0	0	0	0	1	1	1	1	0	0	0	0	7	1	7	7	0	success	1	1	0	0	0	0	0	0	0	0	0	0	0	0
104	1	53	0	0	0	0	0	0	0	0	0	0	0	1	1	1	1	0	0	0	0	5	1	5	5	0	success	1	1	0	0	0	0	0	0	0	0	0	0	0	0
105	0	36	0	0	1	0	0	0	0	0	0	0	0	1	1	1	1	0	0	0	0	2	0	2	2	1	success	1	1	0	0	0	1	0	0	0	0	0	0	0	0
106	1	54	1	0	0	0	0	0	0	0	0	0	0	1	0	1	1	0	0	0	0	6	0	6	6	1	tracheostomy	3	0	0	1	0	0	0	0	0	0	0	0	0	0
107	0	28	0	0	0	0	0	0	0	0	0	0	0	1	0	1	1	0	0	0	0	4	1	4	4	0	success	1	1	0	0	0	0	0	0	0	0	0	0	0	0
108	0	57	0	0	0	0	0	0	0	0	0	0	0	0	1	3	0	0	1	0	0	14	1	14	14	0	success	1	1	0	0	0	0	0	0	0	0	0	0	0	0
109	0	52	0	0	0	0	0	0	0	0	0	0	0	0	1	1	1	0	0	0	0	2	1	2	2	0	success	1	1	0	0	0	0	0	0	0	0	0	0	0	0
110	0	30	0	0	0	0	0	0	0	0	0	0	0	1	1	1	1	0	0	0	0	2	1	2	2	0	success	1	1	0	0	0	0	0	0	0	0	0	0	0	0
111	0	56	0	0	0	0	0	0	0	0	0	0	0	1	1	1	1	0	0	0	0	16	1	16	16	0	success	1	1	0	0	0	0	0	0	0	0	0	0	0	0
112	1	81	0	0	0	0	1	1	0	0	0	0	1	0	1	2	0	1	0	0	0	4	1	4	4	0	success	1	1	0	0	0	0	0	0	0	0	0	0	0	0
113	0	55	0	0	0	0	0	0	0	0	0	0	0	1	0	1	1	0	0	0	0	2	1	2	2	0	success	1	1	0	0	0	0	0	0	0	0	0	0	0	0
114	0	18	0	0	0	0	0	0	0	0	0	0	0	1	0	4	0	0	0	1	0	21	1	21	3	0	Failure	2	0	1	0	0	0	1	0	0	0	0	0	0	0
115	1	26	0	0	0	0	0	0	0	0	0	0	0	1	0	1	1	0	0	0	0	2	1	2	2	0	success	1	1	0	0	0	0	0	0	0	0	0	0	0	0
116	0	42	0	0	0	0	0	0	0	0	0	0	0	1	0	1	1	0	0	0	0	2	1	2	2	0	success	1	1	0	0	0	0	0	0	0	0	0	0	0	0
117	1	45	0	1	0	0	0	0	0	0	0	0	0	1	0	1	1	0	0	0	0	11	0	11	11	1	tracheostomy	3	0	0	1	0	0	0	0	0	0	0	0	0	0
118	1	28	0	0	0	1	0	0	0	0	0	0	0	1	0	1	1	0	0	0	0	2	1	2	2	0	success	1	1	0	0	0	0	0	0	0	0	0	0	0	0
119	0	44	0	0	0	0	0	1	0	0	0	0	0	0	1	1	1	0	0	0	0	7	0	7	7	1	tracheostomy	3	0	0	1	0	0	0	0	0	0	0	0	0	0
120	1	77	1	0	0	1	1	1	0	0	0	0	1	0	1	1	1	0	0	0	1	9	0	11	2	0	Failure	2	0	1	0	0	0	0	0	0	1	0	0	0	0
121	1	53	0	0	0	0	0	0	0	0	0	0	0	1	1	4	0	0	0	1	0	5	1	8	2	0	Failure	2	0	1	0	0	0	1	0	0	0	0	0	0	0
122	1	54	0	0	0	0	0	0	0	0	0	0	0	1	1	1	1	0	0	0	0	15	1	17	2	0	Failure	2	0	1	0	0	0	1	0	0	0	0	0	0	0
123	0	60	0	0	0	0	1	1	0	0	0	0	1	1	0	1	1	0	0	0	0	12	1	7	7	0	success	1	1	0	0	1	0	0	0	0	0	0	0	0	0
124	1	54	0	1	0	0	0	0	0	0	0	0	1	1	0	1	1	0	0	0	0	2	1	2	2	0	success	1	1	0	0	0	0	0	0	0	0	0	0	0	0
125	1	47	0	0	0	0	0	0	0	0	0	0	0	1	0	1	1	0	0	0	0	7	1	7	7	0	success	1	1	0	0	0	0	0	0	0	0	0	0	0	0
126	0	33	0	0	0	0	0	0	0	0	0	0	0	1	1	1	1	0	0	0	0	2	1	2	2	0	success	1	1	0	0	0	0	0	0	0	0	0	0	0	0
127	1	67	0	0	0	0	0	0	0	0	0	0	0	1	1	1	1	0	0	0	0	2	1	2	2	0	success	1	1	0	0	0	0	0	0	0	0	0	0	0	0
128	1	45	0	0	0	0	0	0	0	0	0	0	0	1	0	4	0	0	0	1	0	2	1	2	2	0	success	1	1	0	0	0	0	0	0	0	0	0	0	0	0
129	1	63	0	0	0	0	0	0	0	0	0	0	0	1	1	1	1	0	0	0	0	8	1	8	8	0	success	1	1	0	0	0	0	0	0	0	0	0	0	0	0
130	0	47	0	0	0	0	0	0	0	0	0	0	0	1	0	1	1	0	0	0	0	7	1	7	7	0	success	1	1	0	0	0	0	0	0	0	0	0	0	0	0
131	1	58	0	0	0	0	0	0	0	0	0	0	0	0	1	3	0	0	1	0	0	7	1	7	7	0	success	1	1	0	0	0	0	0	0	0	0	0	0	0	0
132	0	65	0	0	0	0	0	0	0	0	0	0	1	1	1	4	0	0	0	1	0	10	1	10	10	0	success	1	1	0	0	0	0	0	0	0	0	0	0	0	0
133	1	20	1	0	0	0	0	0	0	0	0	0	0	1	0	1	1	0	0	0	0	2	1	2	2	0	success	1	1	0	0	0	0	0	0	0	0	0	0	0	0
134	1	34	0	0	1	0	0	0	0	0	0	0	0	1	0	1	1	0	0	0	0	4	0	4	4	1	tracheostomy	3	0	0	1	0	0	0	0	0	0	0	0	0	0
135	0	46	0	0	0	0	0	0	0	0	0	0	0	1	0	1	1	0	0	0	0	3	1	3	3	0	success	1	1	0	0	0	0	0	0	0	0	0	0	0	0
136	1	31	1	0	0	0	0	0	0	0	0	0	0	1	1	1	1	0	0	0	0	2	1	2	2	0	success	1	1	0	0	0	0	0	0	0	0	0	0	0	0
137	0	53	0	0	0	0	0	1	0	0	0	0	1	0	1	1	1	0	0	0	1	2	0	2	2	0	success	1	1	0	0	0	0	0	0	0	0	0	0	0	0
138	0	41	0	0	0	0	0	0	0	0	0	0	0	1	0	2	0	1	0	0	0	2	1	2	2	0	success	1	1	0	0	0	0	0	0	0	0	0	0	0	0
139	0	40	0	0	0	0	0	0	0	0	0	0	0	1	0	1	1	0	0	0	0	11	0	11	11	1	tracheostomy	3	0	0	1	0	0	0	0	0	0	0	0	0	0
140	1	52	0	0	0	0	0	0	0	0	0	0	0	1	0	1	1	0	0	0	0	5	1	5	5	0	success	1	1	0	0	0	0	0	0	0	0	0	0	0	0
141	0	65	0	0	0	0	0	0	0	0	0	0	0	1	0	1	1	0	0	0	0	2	1	2	2	0	success	1	1	0	0	0	0	0	0	0	0	0	0	0	0
142	1	72	0	1	0	0	0	1	0	0	0	0	1	1	1	2	0	1	0	0	0	8	1	12	2	0	Failure	2	0	1	0	0	0	1	0	0	0	0	0	0	0
143	0	26	0	0	0	0	0	0	0	0	0	0	0	1	0	1	1	0	0	0	0	6	1	6	6	0	success	1	1	0	0	0	0	0	0	0	0	0	0	0	0
144	0	56	0	0	0	1	0	0	0	0	0	0	1	1	1	1	1	0	0	0	0	8	1	10	2	0	Failure	2	0	1	0	0	0	1	0	0	0	0	0	0	0
145	1	44	0	0	0	0	0	0	0	0	0	0	0	1	0	1	1	0	0	0	0	2	1	2	2	0	success	1	1	0	0	0	0	0	0	0	0	0	0	0	0
146	0	50	0	0	1	0	0	0	0	0	0	0	1	1	1	1	1	0	0	0	0	6	1	13	2	0	Failure	2	0	1	0	0	0	1	0	0	0	0	0	0	0
147	1	27	0	0	0	0	0	0	1	0	0	0	0	1	0	1	1	0	0	0	0	2	1	2	2	0	success	1	1	0	0	0	0	0	0	0	0	0	0	0	0
148	0	18	0	0	0	0	0	0	0	0	0	0	0	1	0	2	0	1	0	0	0	2	1	2	2	0	success	1	1	0	0	0	0	0	0	0	0	0	0	0	0
149	0	61	0	0	0	0	0	1	0	0	0	0	0	1	0	1	1	0	0	0	0	4	0	4	4	1	tracheostomy	3	0	0	1	0	0	0	0	0	0	0	0	0	0
150	1	47	1	0	0	0	0	0	0	0	0	1	0	1	1	2	0	1	0	0	0	3	1	5	2	0	Failure	2	0	1	0	0	0	1	0	0	0	0	0	0	0
151	0	68	0	0	0	0	0	0	0	0	0	0	0	1	0	1	1	0	0	0	0	2	1	2	2	0	success	1	1	0	0	0	0	0	0	0	0	0	0	0	0
152	1	33	0	0	0	0	0	0	0	0	0	0	0	1	0	1	1	0	0	0	0	4	1	4	4	0	success	1	1	0	0	0	0	0	0	0	0	0	0	0	0
153	0	37	0	0	1	0	0	0	0	0	0	0	0	1	0	1	1	0	0	0	0	2	1	2	2	0	success	1	1	0	0	0	0	0	0	0	0	0	0	0	0
154	1	54	0	0	0	0	0	0	0	0	0	0	0	1	1	1	1	0	0	0	0	2	1	2	2	0	success	1	1	0	0	0	0	0	0	0	0	0	0	0	0
155	1	53	1	0	0	0	0	0	0	0	0	0	0	1	1	1	1	0	0	0	0	6	1	6	6	0	success	1	1	0	0	0	0	0	0	0	0	0	0	0	0
156	1	58	1	1	0	0	0	1	0	0	0	0	1	1	1	1	1	0	0	0	0	10	0	10	10	1	tracheostomy	3	0	0	1	0	0	0	0	0	0	0	0	0	0
157	1	42	0	0	0	0	0	0	0	0	0	0	0	1	0	1	1	0	0	0	0	2	1	2	2	0	success	1	1	0	0	0	0	0	0	0	0	0	0	0	0
158	1	45	1	0	0	0	0	0	0	0	0	0	1	1	0	1	1	0	0	0	0	2	1	2	2	0	success	1	1	0	0	0	0	0	0	0	0	0	0	0	0
159	0	63	0	0	0	0	0	0	0	0	0	0	0	1	1	1	1	0	0	0	0	8	1	8	3	0	Failure	2	0	1	0	0	0	1	0	0	0	0	0	0	0
160	1	31	0	0	0	0	0	0	0	0	0	0	0	1	0	1	1	0	0	0	0	2	1	2	2	0	success	1	1	0	0	0	0	0	0	0	0	0	0	0	0
161	0	55	0	0	0	0	0	0	0	0	0	0	0	1	0	1	1	0	0	0	0	2	1	2	2	0	success	1	1	0	0	0	0	0	0	0	0	0	0	0	0
162	0	49	0	0	0	1	0	0	0	0	0	0	1	1	0	1	1	0	0	0	0	2	1	2	2	0	success	1	1	0	0	0	0	0	0	0	0	0	0	0	0
163	0	32	0	0	0	0	0	0	0	0	0	0	0	1	0	1	1	0	0	0	0	2	1	2	2	0	success	1	1	0	0	0	0	0	0	0	0	0	0	0	0
164	1	35	1	1	0	1	0	0	0	0	0	0	0	1	1	1	1	0	0	0	0	2	1	2	2	0	success	1	1	0	0	0	0	0	0	0	0	0	0	0	0
165	0	50	0	0	0	0	0	0	0	0	0	0	0	1	1	1	1	0	0	0	0	10	0	10	2	1	Failure	2	0	1	0	0	0	0	0	1	0	0	0	0	1
166	1	62	0	0	0	0	0	0	0	0	0	0	1	1	1	1	1	0	0	0	0	2	1	2	2	0	success	1	1	0	0	0	0	0	0	0	0	0	0	0	0
167	0	59	0	0	0	0	0	1	0	0	0	0	1	1	0	1	1	0	0	0	0	4	1	4	4	0	success	1	1	0	0	0	0	0	0	0	0	0	0	0	0
168	0	46	0	0	0	0	0	0	0	0	0	0	0	1	0	1	1	0	0	0	0	3	1	3	3	0	success	1	1	0	0	0	0	0	0	0	0	0	0	0	0
169	1	21	0	0	0	0	0	0	0	0	0	1	0	1	1	2	0	1	0	0	0	2	1	2	2	0	success	1	1	0	0	0	0	0	0	0	0	0	0	0	0
170	0	22	0	0	0	0	0	0	0	0	0	0	0	1	0	1	1	0	0	0	0	15	0	15	15	1	tracheostomy	3	0	0	1	0	0	0	0	0	0	0	0	0	0
171	0	54	0	0	0	0	1	1	0	0	0	0	1	0	1	3	0	0	1	0	1	24	0	24	24	1	tracheostomy	3	0	0	1	0	0	0	0	0	0	0	0	0	0
172	1	37	1	0	0	0	0	0	0	0	0	0	0	1	0	4	0	0	0	1	0	2	1	2	2	0	success	1	1	0	0	0	0	0	0	0	0	0	0	0	0
173	1	52	1	1	0	0	0	0	0	0	0	0	0	1	1	1	1	0	0	0	0	6	1	6	6	0	success	1	1	0	0	0	0	0	0	0	0	0	0	0	0
174	0	29	0	0	0	0	0	0	0	0	0	0	0	1	0	1	1	0	0	0	0	2	1	2	2	0	success	1	1	0	0	0	0	0	0	0	0	0	0	0	0
175	1	49	0	0	0	0	0	0	0	0	0	0	1	1	0	2	0	1	0	0	0	2	1	2	2	0	success	1	1	0	0	0	0	0	0	0	0	0	0	0	0
176	0	42	0	0	0	0	0	0	0	0	0	0	0	0	1	1	1	0	0	0	0	2	1	2	2	0	success	1	1	0	0	0	0	0	0	0	0	0	0	0	0
177	1	49	1	0	0	0	0	0	0	0	0	0	0	1	0	1	1	0	0	0	0	3	1	3	3	0	success	1	1	0	0	0	0	0	0	0	0	0	0	0	0
178	1	57	1	0	0	0	0	0	0	0	0	0	1	1	1	1	1	0	0	0	0	2	1	2	2	0	success	1	1	0	0	0	0	0	0	0	0	0	0	0	0
179	1	48	0	0	0	0	0	0	0	0	0	0	0	1	0	1	1	0	0	0	0	8	0	8	7	1	Failure	2	0	1	0	0	0	0	1	0	0	0	0	0	0
180	1	48	0	0	0	0	0	0	0	0	0	0	1	1	0	1	1	0	0	0	0	5	1	5	5	0	success	1	1	0	0	0	0	0	0	0	0	0	0	0	0
181	1	19	0	0	0	0	0	0	0	0	0	0	0	1	1	1	1	0	0	0	0	2	1	2	2	0	success	1	1	0	0	0	0	0	0	0	0	0	0	0	0
182	0	20	0	0	1	0	0	0	0	0	0	0	0	1	0	1	1	0	0	0	0	2	1	2	2	0	success	1	1	0	0	0	0	0	0	0	0	0	0	0	0
183	1	79	0	0	1	0	0	0	0	0	0	0	0	1	1	1	1	0	0	0	0	7	1	12	2	0	Failure	2	0	1	0	0	0	1	0	0	0	0	0	0	0
184	0	65	0	0	0	0	0	1	0	0	0	0	0	1	0	1	1	0	0	0	0	2	1	2	2	0	success	1	1	0	0	0	0	0	0	0	0	0	0	0	0
185	1	38	0	0	0	0	0	0	0	0	0	0	0	1	0	1	1	0	0	0	0	2	1	2	2	0	success	1	1	0	0	0	0	0	0	0	0	0	0	0	0
186	1	40	0	0	0	0	0	0	0	0	0	0	0	1	0	1	1	0	0	0	0	2	1	2	2	0	success	1	1	0	0	0	0	0	0	0	0	0	0	0	0
187	1	56	0	0	1	0	0	0	0	0	0	0	0	1	0	1	1	0	0	0	0	7	0	4	4	1	success	1	1	0	0	1	1	0	0	0	0	0	0	0	0
188	1	40	0	0	0	0	0	0	0	0	0	0	0	1	0	1	1	0	0	0	0	7	0	7	7	1	tracheostomy	3	0	0	1	0	0	0	0	0	0	0	0	0	0
189	1	47	1	0	0	0	0	0	0	0	0	0	0	1	0	1	1	0	0	0	0	7	0	7	2	1	Failure	2	0	1	0	0	0	0	1	0	0	0	0	0	0
190	1	82	0	0	0	0	1	1	0	0	0	0	0	1	0	1	1	0	0	0	0	2	1	2	2	0	success	1	1	0	0	0	0	0	0	0	0	0	0	0	0
191	0	55	0	0	0	0	0	0	0	0	0	0	0	1	1	1	1	0	0	0	0	4	1	4	4	0	success	1	1	0	0	0	0	0	0	0	0	0	0	0	0
192	1	29	0	0	1	0	0	0	0	0	0	0	0	1	1	2	0	1	0	0	0	8	1	8	8	0	success	1	1	0	0	0	0	0	0	0	0	0	0	0	0
193	1	54	0	0	0	0	0	0	0	0	0	0	0	1	1	1	1	0	0	0	0	2	1	2	2	0	success	1	1	0	0	0	0	0	0	0	0	0	0	0	0
194	1	59	0	0	0	1	0	0	0	0	0	0	1	0	1	2	0	1	0	0	0	26	1	30	2	0	Failure	2	0	1	0	0	0	1	0	0	0	0	0	0	0
195	1	31	0	0	0	0	0	0	0	0	0	0	0	1	0	1	1	0	0	0	0	2	1	2	2	0	success	1	1	0	0	0	0	0	0	0	0	0	0	0	0
196	1	27	0	0	0	0	0	0	0	0	0	0	1	1	0	1	1	0	0	0	0	2	0	3	2	1	Failure	2	0	1	0	0	0	0	1	0	0	0	0	0	0
197	1	52	0	0	0	0	0	0	0	0	0	0	1	0	1	3	0	0	1	0	0	9	0	9	9	1	tracheostomy	3	0	0	1	0	0	0	0	0	0	0	0	0	0
198	0	35	0	0	0	0	0	0	0	0	0	0	0	1	0	1	1	0	0	0	0	2	1	2	2	0	success	1	1	0	0	0	0	0	0	0	0	0	0	0	0
199	1	46	1	1	0	0	0	0	0	0	0	0	0	1	0	1	1	0	0	0	0	5	1	5	5	0	success	1	1	0	0	0	0	0	0	0	0	0	0	0	0
200	1	32	0	0	0	0	0	0	0	0	0	0	0	1	1	1	1	0	0	0	0	2	1	2	2	0	success	1	1	0	0	0	0	0	0	0	0	0	0	0	0
201	0	35	0	0	0	0	0	0	0	0	0	0	0	1	0	2	0	1	0	0	0	2	1	2	2	0	success	1	1	0	0	0	0	0	0	0	0	0	0	0	0
202	0	55	0	0	0	0	0	1	0	0	0	0	0	1	1	1	1	0	0	0	0	2	1	2	2	0	success	1	1	0	0	0	0	0	0	0	0	0	0	0	0
203	1	27	0	0	0	0	0	0	0	0	0	0	0	1	0	1	1	0	0	0	0	2	1	2	2	0	success	1	1	0	0	0	0	0	0	0	0	0	0	0	0
204	1	30	1	0	0	0	0	0	0	0	0	0	0	0	1	2	0	1	0	0	0	2	1	2	2	0	success	1	1	0	0	0	0	0	0	0	0	0	0	0	0
205	1	56	0	0	0	0	0	0	0	0	0	0	0	1	0	1	1	0	0	0	0	13	0	13	13	1	tracheostomy	3	0	0	1	0	0	0	0	0	0	0	0	0	0
206	1	20	1	0	0	0	0	0	0	0	0	0	0	1	1	1	1	0	0	0	0	6	0	6	6	1	success	1	1	0	0	1	1	0	0	0	0	0	0	0	0
207	0	67	0	0	0	0	0	0	0	0	0	0	0	1	1	1	1	0	0	0	0	4	0	5	3	1	Failure	2	0	1	0	0	0	0	1	0	0	0	0	0	0
208	1	29	0	0	0	0	0	0	0	0	0	0	0	1	0	1	1	0	0	0	0	3	1	3	3	0	success	1	1	0	0	0	0	0	0	0	0	0	0	0	0
209	0	30	0	0	0	0	0	0	0	0	0	0	0	1	0	2	0	1	0	0	0	3	1	3	3	0	success	1	1	0	0	0	0	0	0	0	0	0	0	0	0
210	0	30	0	0	0	0	0	0	0	0	0	0	0	0	1	2	0	1	0	0	0	5	1	5	5	0	success	1	1	0	0	0	0	0	0	0	0	0	0	0	0
211	1	52	0	0	0	0	0	0	0	0	0	0	0	1	0	1	1	0	0	0	0	2	1	2	2	0	success	1	1	0	0	0	0	0	0	0	0	0	0	0	0
212	1	19	0	0	1	0	0	0	0	0	0	0	0	1	0	2	0	1	0	0	0	10	1	12	3	0	Failure	2	0	1	0	0	0	1	0	0	0	0	0	0	0
213	0	44	0	0	0	0	0	0	0	0	0	0	0	1	0	1	1	0	0	0	0	2	1	2	2	0	success	1	1	0	0	0	0	0	0	0	0	0	0	0	0
214	1	84	1	1	0	0	1	0	0	0	0	0	1	1	1	1	1	0	0	0	1	11	0	11	11	0	success	1	1	0	0	0	0	0	0	0	0	0	0	0	0
215	1	27	0	1	0	0	0	0	0	0	0	0	0	1	0	1	1	0	0	0	0	3	1	3	3	0	success	1	1	0	0	0	0	0	0	0	0	0	0	0	0
216	0	29	0	0	0	0	0	0	0	0	0	0	0	1	0	2	0	1	0	0	0	2	1	2	2	0	success	1	1	0	0	0	0	0	0	0	0	0	0	0	0
217	0	66	0	0	0	0	0	0	0	0	0	0	1	1	0	1	1	0	0	0	0	2	1	2	2	0	success	1	1	0	0	0	0	0	0	0	0	0	0	0	0
218	0	49	0	0	0	0	0	0	0	0	0	0	1	1	1	1	1	0	0	0	0	2	1	2	2	0	success	1	1	0	0	0	0	0	0	0	0	0	0	0	0
219	1	47	0	0	0	0	0	0	0	0	0	0	0	1	1	1	1	0	0	0	0	2	1	2	2	0	success	1	1	0	0	0	0	0	0	0	0	0	0	0	0
220	1	53	0	0	0	0	0	0	0	0	0	0	1	1	0	1	1	0	0	0	0	2	1	2	2	0	success	1	1	0	0	0	0	0	0	0	0	0	0	0	0
221	0	28	0	0	0	0	0	0	0	0	0	0	0	1	0	1	1	0	0	0	0	2	1	2	2	0	success	1	1	0	0	0	0	0	0	0	0	0	0	0	0
222	0	50	0	0	0	0	0	0	0	0	0	0	0	1	0	2	0	1	0	0	0	12	1	12	2	0	Failure	2	0	1	0	0	0	1	0	0	0	0	0	0	0
223	1	70	0	0	0	0	0	1	0	0	0	0	1	1	1	1	1	0	0	0	0	7	1	8	2	0	Failure	2	0	1	0	0	0	1	0	0	0	0	0	0	0
224	1	62	0	0	0	0	0	0	0	0	0	1	1	1	0	1	1	0	0	0	0	2	1	2	2	0	success	1	1	0	0	0	0	0	0	0	0	0	0	0	0
225	1	56	0	1	0	0	0	1	0	0	0	0	0	1	1	1	1	0	0	0	0	4	1	4	4	0	success	1	1	0	0	0	0	0	0	0	0	0	0	0	0
226	0	62	0	0	0	0	0	0	0	0	0	0	0	1	0	1	1	0	0	0	0	2	1	2	2	0	success	1	1	0	0	0	0	0	0	0	0	0	0	0	0
227	1	66	0	0	0	0	0	0	0	0	0	0	0	1	0	1	1	0	0	0	1	30	0	33	13	0	Failure	2	0	1	0	0	0	0	0	0	1	0	0	0	0
228	0	56	0	0	1	0	0	0	0	0	0	0	0	1	0	1	1	0	0	0	0	36	0	37	18	1	Failure	2	0	1	0	0	0	0	1	0	0	0	0	0	0
229	0	25	0	0	0	0	0	0	0	0	0	0	0	1	0	1	1	0	0	0	0	2	1	2	2	0	success	1	1	0	0	0	0	0	0	0	0	0	0	0	0
230	1	44	0	0	0	0	0	0	0	0	0	0	0	1	1	1	1	0	0	0	0	2	1	2	2	0	success	1	1	0	0	0	0	0	0	0	0	0	0	0	0
231	1	30	0	0	0	0	0	0	0	0	0	0	0	1	0	1	1	0	0	0	0	6	1	6	6	0	success	1	1	0	0	0	0	0	0	0	0	0	0	0	0
232	0	55	0	0	0	0	0	0	0	0	0	0	0	1	0	1	1	0	0	0	0	5	1	5	5	0	success	1	1	0	0	0	0	0	0	0	0	0	0	0	0
233	1	52	0	0	0	0	0	0	0	0	0	0	1	0	1	3	0	0	1	0	0	14	0	14	14	1	tracheostomy	3	0	0	1	0	0	0	0	0	0	0	0	0	0
234	0	57	0	0	0	0	0	0	0	0	0	0	0	1	0	1	1	0	0	0	0	5	1	5	5	0	success	1	1	0	0	0	0	0	0	0	0	0	0	0	0
235	0	48	0	0	0	0	0	0	0	0	0	0	0	1	1	1	1	0	0	0	0	4	1	4	4	0	success	1	1	0	0	0	0	0	0	0	0	0	0	0	0
236	0	32	0	0	0	0	0	0	0	0	0	0	0	1	0	1	1	0	0	0	0	2	1	2	2	0	success	1	1	0	0	0	0	0	0	0	0	0	0	0	0
237	0	40	0	0	0	0	0	0	0	0	0	1	0	1	0	1	1	0	0	0	0	2	1	2	2	0	success	1	1	0	0	0	0	0	0	0	0	0	0	0	0
238	0	61	0	0	0	0	0	0	0	0	0	0	0	1	0	1	1	0	0	0	0	2	1	2	2	0	success	1	1	0	0	0	0	0	0	0	0	0	0	0	0
239	0	56	0	0	0	0	0	0	0	0	0	0	0	1	1	1	1	0	0	0	0	3	1	3	3	0	success	1	1	0	0	0	0	0	0	0	0	0	0	0	0
240	0	42	0	0	0	0	0	0	0	0	0	0	0	1	0	2	0	1	0	0	0	3	1	3	3	0	success	1	1	0	0	0	0	0	0	0	0	0	0	0	0
241	1	28	0	0	1	0	0	0	0	0	0	0	0	1	0	1	1	0	0	0	0	7	0	8	6	1	Failure	2	0	1	0	0	0	0	1	0	0	0	0	0	0
242	1	52	1	1	0	0	0	0	0	0	0	0	1	1	1	1	1	0	0	0	0	2	1	2	2	0	success	1	1	0	0	0	0	0	0	0	0	0	0	0	0
243	1	31	0	0	0	0	0	0	0	0	0	0	0	1	0	4	0	0	0	1	0	2	1	2	2	0	success	1	1	0	0	0	0	0	0	0	0	0	0	0	0
244	1	54	1	0	0	0	0	0	0	0	0	0	0	1	1	3	0	0	1	0	0	11	0	11	11	1	tracheostomy	3	0	0	1	0	0	0	0	0	0	0	0	0	0
245	0	23	0	0	0	0	0	0	0	0	0	0	0	1	0	2	0	1	0	0	0	2	1	2	2	0	success	1	1	0	0	0	0	0	0	0	0	0	0	0	0
246	1	65	0	0	0	0	0	1	0	0	0	0	1	0	1	2	0	1	0	0	0	2	1	2	2	0	success	1	1	0	0	0	0	0	0	0	0	0	0	0	0
247	1	39	1	1	0	0	0	0	0	0	0	0	0	1	1	1	1	0	0	0	1	16	0	2	2	1	success	1	1	0	0	1	1	0	0	0	0	0	0	0	0
248	0	27	0	0	0	1	0	0	0	0	0	0	0	1	0	1	1	0	0	0	0	2	1	2	2	0	success	1	1	0	0	0	0	0	0	0	0	0	0	0	0
249	0	30	0	0	0	0	0	0	0	0	0	0	0	1	0	1	1	0	0	0	0	2	1	2	2	0	success	1	1	0	0	0	0	0	0	0	0	0	0	0	0
250	1	52	1	1	1	0	0	0	0	0	0	0	1	1	0	1	1	0	0	0	0	12	1	15	2	0	Failure	2	0	1	0	0	0	1	0	0	0	0	0	0	0
251	0	46	1	1	0	0	0	0	0	0	0	0	1	1	1	2	0	1	0	0	0	2	1	2	2	0	success	1	1	0	0	0	0	0	0	0	0	0	0	0	0
252	0	74	0	0	0	0	0	0	0	0	0	0	1	1	0	1	1	0	0	0	0	2	1	2	2	0	success	1	1	0	0	0	0	0	0	0	0	0	0	0	0
253	0	53	0	0	0	0	0	0	0	0	0	0	1	1	1	2	0	1	0	0	0	8	0	9	2	1	Failure	2	0	1	0	0	0	0	1	0	0	0	0	0	0
254	0	42	0	0	0	0	0	0	0	0	0	0	0	1	0	1	1	0	0	0	0	6	1	6	6	0	success	1	1	0	0	0	0	0	0	0	0	0	0	0	0
255	0	48	0	0	0	0	0	0	0	0	0	0	0	1	0	1	1	0	0	0	0	18	0	20	2	0	Failure	2	0	1	0	0	0	0	0	0	0	0	0	0	0
256	0	58	0	0	0	0	0	0	0	0	0	0	0	1	1	1	1	0	0	0	0	4	1	4	4	0	success	1	1	0	0	0	0	0	0	0	0	0	0	0	0
257	0	35	0	0	0	0	0	0	0	0	0	0	0	1	0	1	1	0	0	0	0	4	1	4	4	0	success	1	1	0	0	0	0	0	0	0	0	0	0	0	0
258	1	28	0	0	0	0	0	0	0	0	0	0	0	0	1	3	0	0	1	0	0	10	0	10	10	1	tracheostomy	3	0	0	1	0	0	0	0	0	0	0	0	0	0
259	0	45	0	0	0	0	0	0	0	0	0	0	0	1	0	1	1	0	0	0	0	4	1	4	4	0	success	1	1	0	0	0	0	0	0	0	0	0	0	0	0
260	1	27	0	0	0	0	0	0	0	0	0	0	0	1	0	1	1	0	0	0	0	11	0	11	4	1	Failure	2	0	1	0	0	0	0	1	0	0	0	0	0	0
261	1	24	0	0	0	0	0	0	0	0	0	0	0	1	0	1	1	0	0	0	0	7	0	7	7	1	Failure	2	0	1	0	0	0	0	1	0	0	0	0	0	0
262	0	19	0	0	0	0	0	0	0	0	0	0	0	0	1	3	0	0	1	0	0	11	0	11	11	1	tracheostomy	3	0	0	1	0	0	0	0	0	0	0	0	0	0
263	0	52	0	0	0	0	0	0	0	0	0	0	0	0	1	4	0	0	0	1	0	6	1	6	6	0	success	1	1	0	0	0	0	0	0	0	0	0	0	0	0
264	0	31	0	0	1	0	0	0	0	0	0	0	0	1	1	4	0	0	0	1	0	10	1	10	10	0	success	1	1	0	0	0	0	0	0	0	0	0	0	0	0
265	0	66	0	0	0	0	0	0	0	0	0	0	0	1	0	1	1	0	0	0	0	2	1	2	2	0	success	1	1	0	0	0	0	0	0	0	0	0	0	0	0
266	0	53	0	0	0	0	0	0	0	0	0	0	0	1	0	1	1	0	0	0	0	2	1	2	2	0	success	1	1	0	0	0	0	0	0	0	0	0	0	0	0
267	0	71	0	0	0	1	0	0	0	0	0	0	1	0	0	2	0	1	0	0	0	2	1	2	2	0	success	1	1	0	0	0	0	0	0	0	0	0	0	0	0
267	1	36	0	0	0	0	0	0	0	0	0	0	0	1	1	1	1	0	0	0	1	15	0	15	15	0	success	1	1	0	0	0	0	0	0	0	0	0	0	0	0
268	1	68	0	0	0	0	0	0	0	0	0	0	0	1	1	3	0	0	1	0	0	7	0	7	7	1	tracheostomy	3	0	0	1	0	0	0	0	0	0	0	0	0	0
269	1	42	1	0	0	0	0	0	0	0	0	0	1	1	0	1	1	0	0	0	0	2	1	2	2	0	success	1	1	0	0	0	0	0	0	0	0	0	0	0	0
270	0	23	0	0	0	0	0	0	0	0	0	0	0	1	1	2	0	1	0	0	0	6	1	6	6	0	success	1	1	0	0	0	0	0	0	0	0	0	0	0	0
271	1	61	0	0	0	0	0	1	0	0	0	0	0	1	0	1	1	0	0	0	0	2	1	2	2	0	success	1	1	0	0	0	0	0	0	0	0	0	0	0	0
272	0	33	0	0	0	0	0	0	0	0	0	0	0	1	0	1	1	0	0	0	0	2	1	2	2	0	success	1	1	0	0	0	0	0	0	0	0	0	0	0	0
273	0	41	0	0	0	0	0	0	0	0	0	0	0	1	0	1	1	0	0	0	0	2	1	2	2	0	success	1	1	0	0	0	0	0	0	0	0	0	0	0	0
274	0	54	1	0	0	0	0	0	0	0	0	0	0	0	1	2	0	1	0	0	0	16	1	16	16	0	success	1	1	0	0	0	0	0	0	0	0	0	0	0	0
275	0	31	0	0	0	0	0	0	0	0	0	0	0	1	0	1	1	0	0	0	0	2	1	2	2	0	success	1	1	0	0	0	0	0	0	0	0	0	0	0	0
276	1	46	0	0	0	0	0	0	0	0	0	0	0	1	0	1	1	0	0	0	0	2	1	2	2	0	success	1	1	0	0	0	0	0	0	0	0	0	0	0	0
277	1	27	0	0	0	0	0	0	0	0	0	0	0	1	1	3	0	0	1	0	1	6	0	8	2	0	Failure	2	0	1	0	0	0	0	0	0	1	0	0	0	0
278	0	30	0	0	0	0	0	0	0	0	0	0	0	1	1	1	1	0	0	0	0	2	1	2	2	0	success	1	1	0	0	0	0	0	0	0	0	0	0	0	0
279	0	37	0	0	0	0	0	0	0	0	0	0	0	1	0	2	0	1	0	0	0	2	1	2	2	0	success	1	1	0	0	0	0	0	0	0	0	0	0	0	0
280	1	62	1	0	0	0	0	0	0	0	0	0	0	1	0	1	1	0	0	0	0	2	1	2	2	0	success	1	1	0	0	0	0	0	0	0	0	0	0	0	0
281	1	42	0	0	0	0	0	0	0	0	0	0	0	1	0	1	1	0	0	0	0	12	1	12	2	0	Failure	2	0	1	0	0	0	1	0	0	0	0	0	0	0
282	0	65	0	0	0	0	0	0	0	0	0	0	0	1	0	1	1	0	0	0	1	21	0	21	17	1	Failure	2	0	1	0	0	0	0	1	0	1	0	0	0	0
283	1	61	0	0	0	0	0	0	0	0	0	0	1	1	0	1	1	0	0	0	0	2	1	2	2	0	success	1	1	0	0	0	0	0	0	0	0	0	0	0	0
284	1	32	0	0	0	0	0	0	0	0	0	0	0	1	0	1	1	0	0	0	0	2	0	2	2	1	success	1	1	0	0	0	1	0	0	0	0	0	0	0	0
284	0	54	0	0	1	0	0	0	0	0	0	0	1	0	1	1	1	0	0	0	0	4	0	4	2	1	Failure	2	0	1	0	0	0	0	1	0	0	0	0	0	0
285	1	71	1	1	0	0	0	0	0	0	0	0	1	1	0	1	1	0	0	0	0	7	1	2	2	0	success	1	1	0	0	1	0	0	0	0	0	0	0	0	0
286	1	54	0	0	0	0	0	0	0	0	0	0	1	1	0	4	0	0	0	1	0	2	1	2	2	0	success	1	1	0	0	0	0	0	0	0	0	0	0	0	0
287	1	51	1	1	0	0	0	0	0	0	0	0	0	1	1	1	1	0	0	0	0	2	1	2	2	0	success	1	1	0	0	0	0	0	0	0	0	0	0	0	0
288	1	55	0	0	0	0	0	0	0	0	0	0	0	1	1	1	1	0	0	0	0	5	1	7	2	0	Failure	2	0	1	0	0	0	1	0	0	0	0	0	0	0
289	1	38	0	0	0	0	0	0	0	0	0	0	0	1	0	1	1	0	0	0	0	12	1	12	12	0	success	1	1	0	0	0	0	0	0	0	0	0	0	0	0
290	1	34	1	1	0	0	0	0	0	0	0	0	1	0	1	2	0	1	0	0	0	2	1	2	2	0	success	1	1	0	0	0	0	0	0	0	0	0	0	0	0
291	1	79	0	0	0	0	0	0	0	0	0	1	0	0	1	2	0	1	0	0	0	2	0	2	2	1	tracheostomy	3	0	0	1	0	0	0	0	0	0	0	0	0	0
291	1	52	1	1	0	0	0	0	0	0	0	0	1	1	1	2	0	1	0	0	0	7	1	7	7	0	success	1	1	0	0	0	0	0	0	0	0	0	0	0	0
292	0	38	0	0	0	0	0	0	0	0	0	0	0	1	0	1	1	0	0	0	0	2	1	2	2	0	success	1	1	0	0	0	0	0	0	0	0	0	0	0	0
293	1	22	0	0	0	0	0	0	0	0	0	0	0	1	0	1	1	0	0	0	0	2	1	2	2	0	success	1	1	0	0	0	0	0	0	0	0	0	0	0	0
294	1	47	0	0	0	0	0	0	0	0	0	0	0	1	0	1	1	0	0	0	0	6	1	6	6	0	success	1	1	0	0	0	0	0	0	0	0	0	0	0	0
295	1	42	1	0	0	0	0	0	0	0	0	0	1	0	1	2	0	1	0	0	0	8	1	8	8	0	success	1	1	0	0	0	0	0	0	0	0	0	0	0	0
296	1	44	0	0	0	0	0	0	0	0	0	0	0	1	1	1	1	0	0	0	0	2	1	2	2	0	success	1	1	0	0	0	0	0	0	0	0	0	0	0	0
297	0	29	0	0	0	0	0	0	0	0	0	0	0	1	0	1	1	0	0	0	0	2	1	2	2	0	success	1	1	0	0	0	0	0	0	0	0	0	0	0	0
298	1	62	0	0	0	0	1	0	0	0	0	0	1	1	1	4	0	0	0	1	0	8	1	8	8	0	success	1	1	0	0	0	0	0	0	0	0	0	0	0	0
299	1	54	0	0	0	0	0	0	0	0	0	0	0	1	0	1	1	0	0	0	0	2	1	2	2	0	success	1	1	0	0	0	0	0	0	0	0	0	0	0	0
300	0	59	0	0	0	0	0	0	0	0	0	0	0	1	0	4	0	0	0	1	0	2	1	2	2	0	success	1	1	0	0	0	0	0	0	0	0	0	0	0	0
301	1	58	0	0	0	0	0	0	0	0	0	0	0	1	1	3	0	0	1	0	0	55	0	55	55	1	tracheostomy	3	0	0	1	0	0	0	0	0	0	0	0	0	0
302	1	62	0	0	0	0	0	0	0	0	1	0	0	0	1	2	0	1	0	0	1	54	0	6	6	0	success	1	1	0	0	1	0	0	0	0	0	0	0	0	0
303	0	48	0	0	0	0	0	0	0	0	0	0	0	1	0	1	1	0	0	0	0	2	1	2	2	0	success	1	1	0	0	0	0	0	0	0	0	0	0	0	0
304	0	46	0	0	0	0	0	0	0	0	0	0	0	1	0	1	1	0	0	0	0	2	1	2	2	0	success	1	1	0	0	0	0	0	0	0	0	0	0	0	0
305	0	62	0	0	1	0	0	0	0	0	0	0	0	1	1	1	1	0	0	0	0	7	1	2	2	0	success	1	1	0	0	1	0	0	0	0	0	0	0	0	0
306	0	72	0	0	0	0	0	0	0	0	0	0	0	1	0	2	0	1	0	0	0	2	1	2	2	0	success	1	1	0	0	0	0	0	0	0	0	0	0	0	0
307	1	28	0	0	1	0	0	0	0	0	0	0	0	1	0	1	1	0	0	0	0	5	0	5	5	1	tracheostomy	3	0	0	1	0	0	0	0	0	0	0	0	0	0
308	1	48	0	0	0	0	0	0	0	0	0	0	1	1	1	1	1	0	0	0	0	8	0	9	2	1	Failure	2	0	1	0	0	0	0	1	0	0	0	0	0	0
309	0	63	0	0	0	0	0	0	0	0	0	0	1	1	0	1	1	0	0	0	0	2	0	2	2	1	tracheostomy	3	0	0	1	0	0	0	0	0	0	0	0	0	0
310	1	40	0	0	1	0	0	0	0	0	0	0	0	1	0	1	1	0	0	0	0	8	0	8	7	1	Failure	2	0	1	0	0	0	0	1	0	0	0	0	0	0
311	0	33	0	0	0	0	0	0	0	0	0	0	0	1	0	1	1	0	0	0	0	2	1	2	2	0	success	1	1	0	0	0	0	0	0	0	0	0	0	0	0
312	0	29	0	0	0	0	0	0	0	0	0	0	0	1	0	1	1	0	0	0	0	8	1	8	8	0	success	1	1	0	0	0	0	0	0	0	0	0	0	0	0
313	0	62	0	0	0	0	0	0	0	0	0	0	0	1	0	1	1	0	0	0	0	2	1	2	2	0	success	1	1	0	0	0	0	0	0	0	0	0	0	0	0
314	0	55	0	0	0	0	0	1	0	0	0	0	0	1	0	1	1	0	0	0	0	7	1	7	7	0	success	1	1	0	0	0	0	0	0	0	0	0	0	0	0
315	1	58	1	1	0	0	0	0	0	0	0	0	1	1	1	1	1	0	0	0	0	13	1	14	2	0	Failure	2	0	1	0	0	0	1	0	0	0	0	0	0	0
316	1	47	0	0	0	0	0	0	0	0	0	0	0	1	1	1	1	0	0	0	0	3	1	3	3	0	success	1	1	0	0	0	0	0	0	0	0	0	0	0	0
317	1	42	0	0	0	0	0	0	0	0	0	0	0	1	0	1	1	0	0	0	0	2	1	2	2	0	success	1	1	0	0	0	0	0	0	0	0	0	0	0	0
318	1	49	0	0	0	0	0	0	0	0	0	0	0	1	0	1	1	0	0	0	0	7	1	7	7	0	success	1	1	0	0	0	0	0	0	0	0	0	0	0	0
319	1	50	0	0	0	0	0	0	0	0	0	0	0	0	1	3	0	0	1	0	0	15	0	15	4	1	Failure	2	0	1	0	0	0	0	1	0	0	0	0	0	0
320	0	68	0	0	0	0	0	0	0	0	0	0	1	1	0	1	1	0	0	0	0	12	1	12	12	0	success	1	1	0	0	0	0	0	0	0	0	0	0	0	0
321	0	49	0	0	0	0	0	0	0	0	0	0	0	1	0	1	1	0	0	0	0	3	1	3	3	0	success	1	1	0	0	0	0	0	0	0	0	0	0	0	0
322	1	37	0	0	0	0	0	0	0	0	0	0	0	0	1	3	0	0	1	0	0	12	1	12	12	0	success	1	1	0	0	0	0	0	0	0	0	0	0	0	0
323	1	31	1	0	0	0	0	0	0	0	0	0	0	0	1	2	0	1	0	0	0	6	1	6	6	0	success	1	1	0	0	0	0	0	0	0	0	0	0	0	0
324	1	66	0	0	0	0	0	1	0	0	0	0	0	1	1	1	1	0	0	0	0	7	1	2	2	0	success	1	1	0	0	1	0	0	0	0	0	0	0	0	0
325	0	48	0	0	0	0	0	0	0	0	0	0	0	1	0	1	1	0	0	0	0	2	1	2	2	0	success	1	1	0	0	0	0	0	0	0	0	0	0	0	0
326	1	56	0	0	0	0	0	0	0	0	0	0	1	0	1	2	0	1	0	0	0	3	0	3	3	1	tracheostomy	3	0	0	1	0	0	0	0	0	0	0	0	0	0
327	0	66	0	0	0	0	0	0	0	0	0	0	1	1	0	1	1	0	0	0	0	2	1	2	2	0	success	1	1	0	0	0	0	0	0	0	0	0	0	0	0
328	0	70	0	0	0	0	0	1	0	0	0	0	1	1	0	1	1	0	0	0	0	2	1	2	2	0	success	1	1	0	0	0	0	0	0	0	0	0	0	0	0
329	1	66	0	0	1	0	0	1	0	0	0	0	1	0	1	3	0	0	1	0	0	23	0	30	4	1	Failure	2	0	1	0	0	0	0	0	1	0	0	0	0	1
330	1	57	0	0	0	0	0	0	0	0	0	0	0	1	1	1	1	0	0	0	0	2	1	2	2	0	success	1	1	0	0	0	0	0	0	0	0	0	0	0	0
331	0	44	0	0	0	0	0	0	0	0	0	0	0	1	0	4	0	0	0	1	0	2	1	2	2	0	success	1	1	0	0	0	0	0	0	0	0	0	0	0	0
332	0	50	0	0	0	0	0	0	0	0	0	0	0	1	0	1	1	0	0	0	0	2	1	2	2	0	success	1	1	0	0	0	0	0	0	0	0	0	0	0	0
333	0	34	0	0	0	0	0	0	0	0	0	0	0	1	0	1	1	0	0	0	0	2	1	2	2	0	success	1	1	0	0	0	0	0	0	0	0	0	0	0	0
334	1	42	1	1	1	0	0	0	0	0	0	0	0	1	0	2	0	1	0	0	0	21	0	26	2	1	Failure	2	0	1	0	0	0	0	1	0	0	0	0	0	0
335	1	40	0	0	0	0	0	1	0	0	0	0	0	1	0	1	1	0	0	0	0	4	1	4	4	0	success	1	1	0	0	0	0	0	0	0	0	0	0	0	0
336	1	39	1	0	0	0	0	0	0	0	0	0	0	1	0	2	0	1	0	0	0	4	1	4	4	0	success	1	1	0	0	0	0	0	0	0	0	0	0	0	0
337	0	57	0	0	0	0	0	1	0	0	0	0	1	0	1	2	0	1	0	0	0	5	1	5	5	0	success	1	1	0	0	0	0	0	0	0	0	0	0	0	0
337	0	47	0	0	0	0	0	0	0	0	0	0	0	1	0	1	1	0	0	0	0	3	1	3	3	0	success	1	1	0	0	0	0	0	0	0	0	0	0	0	0
338	1	64	1	1	0	0	0	0	0	0	0	0	1	1	0	1	1	0	0	0	0	9	0	9	9	1	tracheostomy	3	0	0	1	0	0	0	0	0	0	0	0	0	0
339	1	37	0	0	0	0	0	0	0	0	0	0	0	1	1	1	1	0	0	0	0	14	1	18	7	0	Failure	2	0	1	0	0	0	1	0	0	0	0	0	0	0
340	0	49	0	0	0	0	0	0	0	0	0	0	0	1	0	2	0	1	0	0	0	2	1	2	2	0	success	1	1	0	0	0	0	0	0	0	0	0	0	0	0
341	0	51	0	0	0	0	0	0	0	0	0	0	0	1	1	1	1	0	0	0	0	2	1	2	2	0	success	1	1	0	0	0	0	0	0	0	0	0	0	0	0
342	1	53	0	0	0	0	0	1	0	0	0	0	0	1	0	4	0	0	0	1	0	2	1	2	2	0	success	1	1	0	0	0	0	0	0	0	0	0	0	0	0
343	1	37	1	0	0	0	0	0	0	0	0	0	0	0	1	3	0	0	1	0	0	8	1	8	8	0	success	1	1	0	0	0	0	0	0	0	0	0	0	0	0
344	0	45	0	0	0	0	0	0	0	0	0	0	0	1	0	1	1	0	0	0	0	2	1	2	2	0	success	1	1	0	0	0	0	0	0	0	0	0	0	0	0
345	0	50	0	0	0	0	0	0	0	0	0	1	1	1	0	1	1	0	0	0	1	3	0	3	3	0	success	1	1	0	0	0	0	0	0	0	0	0	0	0	0
346	1	55	0	0	0	0	0	0	0	0	0	0	0	1	0	1	1	0	0	0	0	6	1	6	6	0	success	1	1	0	0	0	0	0	0	0	0	0	0	0	0
347	1	54	1	0	0	0	0	0	0	0	0	0	0	1	0	1	1	0	0	0	0	2	1	2	2	0	success	1	1	0	0	0	0	0	0	0	0	0	0	0	0
348	1	26	0	0	0	0	0	0	0	0	0	0	0	1	1	4	0	0	0	1	0	6	1	6	6	0	success	1	1	0	0	0	0	0	0	0	0	0	0	0	0
349	1	28	0	0	0	0	0	0	0	0	0	0	0	1	0	2	0	1	0	0	0	2	1	2	2	0	success	1	1	0	0	0	0	0	0	0	0	0	0	0	0
350	0	54	0	0	0	0	0	0	0	0	0	0	0	0	1	2	0	1	0	0	0	2	1	2	2	0	success	1	1	0	0	0	0	0	0	0	0	0	0	0	0
351	0	54	0	0	0	0	0	0	0	0	0	0	0	1	0	1	1	0	0	0	0	2	1	2	2	0	success	1	1	0	0	0	0	0	0	0	0	0	0	0	0
352	1	77	0	0	0	0	0	1	0	0	0	1	1	1	0	1	1	0	0	0	0	18	1	22	2	0	Failure	2	0	1	0	0	0	1	0	0	0	0	0	0	0
353	1	37	0	0	0	0	0	0	0	0	0	0	0	1	1	2	0	1	0	0	0	2	1	2	2	0	success	1	1	0	0	0	0	0	0	0	0	0	0	0	0
354	0	29	0	0	0	0	0	0	0	0	0	0	0	1	0	1	1	0	0	0	0	2	1	2	2	0	success	1	1	0	0	0	0	0	0	0	0	0	0	0	0
355	1	50	0	0	0	0	0	0	0	0	0	0	0	1	0	1	1	0	0	0	0	2	1	2	2	0	success	1	1	0	0	0	0	0	0	0	0	0	0	0	0
356	0	66	0	0	0	0	0	0	0	0	0	0	0	1	0	1	1	0	0	0	0	2	1	2	2	0	success	1	1	0	0	0	0	0	0	0	0	0	0	0	0
357	0	30	0	0	0	0	0	0	0	0	0	0	0	1	0	1	1	0	0	0	0	5	1	5	5	0	success	1	1	0	0	0	0	0	0	0	0	0	0	0	0
358	1	57	0	0	0	0	0	0	0	0	0	0	0	1	0	1	1	0	0	0	0	2	1	2	2	0	success	1	1	0	0	0	0	0	0	0	0	0	0	0	0
359	0	47	0	0	0	0	0	0	0	0	0	0	0	1	0	1	1	0	0	0	0	2	1	2	2	0	success	1	1	0	0	0	0	0	0	0	0	0	0	0	0
360	0	20	0	0	0	0	0	0	0	0	0	0	0	1	0	1	1	0	0	0	0	2	1	2	2	0	success	1	1	0	0	0	0	0	0	0	0	0	0	0	0
361	0	69	0	0	0	0	0	0	0	0	0	0	0	1	0	1	1	0	0	0	0	2	1	2	2	0	success	1	1	0	0	0	0	0	0	0	0	0	0	0	0
362	0	61	0	0	0	0	0	0	0	0	0	0	1	1	0	1	1	0	0	0	0	2	1	2	2	0	success	1	1	0	0	0	0	0	0	0	0	0	0	0	0
363	0	53	0	0	0	0	0	0	0	0	0	0	0	1	0	1	1	0	0	0	0	2	1	2	2	0	success	1	1	0	0	0	0	0	0	0	0	0	0	0	0
364	1	40	0	0	0	0	0	0	0	0	0	0	0	1	0	1	1	0	0	0	0	2	1	2	2	0	success	1	1	0	0	0	0	0	0	0	0	0	0	0	0
365	0	67	0	0	0	0	1	1	0	1	0	0	1	1	1	2	0	1	0	0	0	2	1	2	2	0	success	1	1	0	0	0	0	0	0	0	0	0	0	0	0
366	0	40	0	0	0	0	0	0	0	0	0	0	0	1	0	1	1	0	0	0	0	2	1	2	2	0	success	1	1	0	0	0	0	0	0	0	0	0	0	0	0
367	1	28	0	0	0	0	0	0	0	0	0	0	0	1	0	1	1	0	0	0	0	6	1	6	6	0	success	1	1	0	0	0	0	0	0	0	0	0	0	0	0
368	1	47	1	1	0	0	0	0	0	0	0	0	1	0	1	3	0	0	1	0	0	3	1	3	3	0	success	1	1	0	0	0	0	0	0	0	0	0	0	0	0
369	0	72	0	0	1	0	0	0	0	0	0	0	1	1	0	1	1	0	0	0	0	16	1	18	2	0	Failure	2	0	1	0	0	0	0	0	1	0	0	1	0	0
370	0	54	0	0	1	0	0	0	0	0	0	0	0	1	0	1	1	0	0	0	0	2	1	2	2	0	success	1	1	0	0	0	0	0	0	0	0	0	0	0	0
371	0	63	0	0	0	1	0	0	0	0	0	0	1	1	0	1	1	0	0	0	0	2	1	2	2	0	success	1	1	0	0	0	0	0	0	0	0	0	0	0	0
372	0	54	0	0	0	0	0	0	0	0	0	0	1	1	0	1	1	0	0	0	0	6	0	6	6	1	tracheostomy	3	0	0	1	0	0	0	0	0	0	0	0	0	0
373	0	51	0	0	0	0	0	0	0	0	0	1	0	1	1	1	1	0	0	0	0	2	1	2	2	0	success	1	1	0	0	0	0	0	0	0	0	0	0	0	0
374	0	50	0	0	0	0	0	0	0	0	0	0	0	1	0	1	1	0	0	0	0	6	0	6	6	1	Failure	2	0	1	0	0	0	0	1	0	0	0	0	0	0
375	1	48	0	0	0	0	0	0	0	0	0	0	0	1	1	1	1	0	0	0	0	6	1	6	6	0	success	1	1	0	0	0	0	0	0	0	0	0	0	0	0
376	0	40	0	0	0	0	0	0	0	0	0	0	0	1	0	1	1	0	0	0	0	4	1	4	4	0	success	1	1	0	0	0	0	0	0	0	0	0	0	0	0
377	0	61	0	0	0	0	0	0	0	0	0	0	1	1	0	1	1	0	0	0	1	11	0	11	11	1	tracheostomy	3	0	0	1	0	0	0	0	0	0	0	0	0	0
378	0	38	0	0	0	0	0	0	0	0	0	0	0	1	1	1	1	0	0	0	0	2	1	2	2	0	success	1	1	0	0	0	0	0	0	0	0	0	0	0	0
379	0	52	1	1	0	0	0	1	0	0	0	0	1	0	1	2	0	1	0	0	1	19	0	19	19	1	tracheostomy	3	0	0	1	0	0	0	0	0	0	0	0	0	0
380	1	62	0	0	0	0	0	1	0	0	0	0	1	1	0	4	0	0	0	1	0	2	1	2	2	0	success	1	1	0	0	0	0	0	0	0	0	0	0	0	0
381	0	78	0	0	0	0	0	1	0	0	0	0	1	0	0	2	0	1	0	0	0	3	1	3	3	0	success	1	1	0	0	0	0	0	0	0	0	0	0	0	0
382	1	55	1	0	0	0	0	0	0	0	0	0	1	1	0	1	1	0	0	0	0	2	1	2	2	0	success	1	1	0	0	0	0	0	0	0	0	0	0	0	0
383	1	35	0	0	0	0	0	0	0	0	0	0	0	1	1	1	1	0	0	0	0	2	1	2	2	0	success	1	1	0	0	0	0	0	0	0	0	0	0	0	0
384	0	45	0	0	1	0	0	0	0	0	0	0	0	1	1	1	1	0	0	0	1	2	0	2	2	1	tracheostomy	3	0	0	1	0	0	0	0	0	0	0	0	0	0
385	1	62	0	0	0	1	0	0	0	0	0	0	0	1	1	1	1	0	0	0	0	4	1	4	4	0	success	1	1	0	0	0	0	0	0	0	0	0	0	0	0
386	1	45	0	0	0	0	0	0	0	0	0	0	0	1	0	1	1	0	0	0	0	5	1	6	2	0	Failure	2	0	1	0	0	0	1	0	0	0	0	0	0	0
387	0	59	0	0	0	0	0	0	0	0	0	0	0	1	0	1	1	0	0	0	0	6	1	8	2	0	Failure	2	0	1	0	0	0	1	0	0	0	0	0	0	0
388	1	50	0	0	0	1	0	0	0	0	0	0	0	1	1	1	1	0	0	0	0	11	1	11	11	0	success	1	1	0	0	0	0	0	0	0	0	0	0	0	0
389	0	45	0	0	0	0	0	0	0	0	0	0	0	1	1	1	1	0	0	0	0	2	1	2	2	0	success	1	1	0	0	0	0	0	0	0	0	0	0	0	0
390	0	26	0	0	0	0	0	0	0	0	0	0	0	1	0	1	1	0	0	0	0	2	1	2	2	0	success	1	1	0	0	0	0	0	0	0	0	0	0	0	0
391	1	79	0	0	1	0	0	0	0	0	0	0	0	1	0	1	1	0	0	0	0	10	1	14	2	0	Failure	2	0	1	0	0	0	1	0	0	0	0	0	0	0
392	0	65	0	0	0	0	0	0	0	0	0	0	0	1	0	1	1	0	0	0	0	4	1	4	4	0	success	1	1	0	0	0	0	0	0	0	0	0	0	0	0
393	0	32	0	0	0	0	0	0	0	0	0	0	0	1	0	1	1	0	0	0	0	3	1	3	3	0	success	1	1	0	0	0	0	0	0	0	0	0	0	0	0
394	0	48	0	0	0	1	0	0	0	0	0	0	0	0	1	1	1	0	0	0	0	16	0	17	2	1	Failure	2	0	1	0	0	0	0	0	1	0	0	0	0	1
395	1	55	0	0	0	0	0	1	0	0	0	0	1	1	0	1	1	0	0	0	0	15	0	15	7	1	Failure	2	0	1	0	0	0	0	0	1	0	0	0	0	1
396	1	22	0	0	0	0	0	0	0	0	0	0	0	1	0	1	1	0	0	0	0	2	1	2	2	0	success	1	1	0	0	0	0	0	0	0	0	0	0	0	0
397	0	39	0	0	0	0	0	0	0	0	0	0	0	1	0	1	1	0	0	0	0	8	1	8	8	0	success	1	1	0	0	0	0	0	0	0	0	0	0	0	0
398	1	66	0	0	0	0	0	0	0	0	0	0	0	1	1	1	1	0	0	0	0	11	0	14	2	1	Failure	2	0	1	0	0	0	0	0	1	0	0	0	0	1
399	1	28	1	1	0	0	0	0	0	0	0	0	0	0	1	2	0	1	0	0	0	13	0	13	13	1	success	1	1	0	0	0	1	0	0	0	0	0	0	0	0
400	0	46	0	0	0	0	0	0	0	0	0	0	1	1	0	1	1	0	0	0	0	12	0	14	2	1	Failure	2	0	1	0	0	0	0	0	1	0	0	0	0	1
401	1	18	0	0	0	0	0	0	0	0	0	0	0	1	0	1	1	0	0	0	0	2	1	2	2	0	success	1	1	0	0	0	0	0	0	0	0	0	0	0	0
402	0	60	0	0	0	0	0	1	0	0	0	0	0	1	1	1	1	0	0	0	0	10	0	11	2	1	Failure	2	0	1	0	0	0	0	0	1	0	0	0	0	1
403	1	60	0	0	0	0	0	0	0	0	0	0	0	0	1	2	0	1	0	0	0	9	0	9	9	1	tracheostomy	3	0	0	1	0	0	0	0	0	0	0	0	0	0
404	1	23	0	0	0	0	0	0	0	0	0	0	0	1	0	2	0	1	0	0	0	2	1	2	2	0	success	1	1	0	0	0	0	0	0	0	0	0	0	0	0
405	1	28	0	0	0	0	0	0	0	0	0	0	0	1	0	1	1	0	0	0	0	2	1	2	2	0	success	1	1	0	0	0	0	0	0	0	0	0	0	0	0
406	1	40	1	1	0	0	0	0	0	0	0	0	0	1	0	1	1	0	0	0	0	2	1	2	2	0	success	1	1	0	0	0	0	0	0	0	0	0	0	0	0
407	1	47	1	0	0	0	0	0	0	0	0	0	0	1	0	1	1	0	0	0	0	2	1	2	2	0	success	1	1	0	0	0	0	0	0	0	0	0	0	0	0
408	0	52	0	0	0	0	0	0	0	0	0	0	0	1	0	4	0	0	0	1	0	2	1	2	2	0	success	1	1	0	0	0	0	0	0	0	0	0	0	0	0
409	0	43	0	0	0	0	0	0	0	0	0	0	0	1	1	1	1	0	0	0	0	2	1	2	2	0	success	1	1	0	0	0	0	0	0	0	0	0	0	0	0
410	0	18	0	0	0	0	0	0	0	0	0	0	0	1	0	1	1	0	0	0	0	3	1	3	3	0	success	1	1	0	0	0	0	0	0	0	0	0	0	0	0
411	0	31	0	0	0	0	0	0	0	0	0	0	0	1	1	1	1	0	0	0	0	2	1	2	2	0	success	1	1	0	0	0	0	0	0	0	0	0	0	0	0
412	1	48	0	0	0	0	0	1	0	0	0	0	0	0	1	3	0	0	1	0	0	18	0	18	18	1	tracheostomy	3	0	0	1	0	0	0	0	0	0	0	0	0	0
412	0	48	0	0	0	0	0	0	0	0	0	0	0	1	0	1	1	0	0	0	0	2	1	2	2	0	success	1	1	0	0	0	0	0	0	0	0	0	0	0	0
413	0	32	0	0	0	0	0	0	0	0	0	0	0	1	1	1	1	0	0	0	0	11	1	2	2	0	success	1	1	0	0	1	0	0	0	0	0	0	0	0	0
414	0	30	0	0	0	0	0	0	0	1	0	0	0	1	0	1	1	0	0	0	0	2	1	2	2	0	success	1	1	0	0	0	0	0	0	0	0	0	0	0	0
415	0	65	0	0	0	0	0	0	0	0	0	0	0	0	1	1	1	0	0	0	0	3	1	3	3	0	success	1	1	0	0	0	0	0	0	0	0	0	0	0	0
416	1	56	0	0	0	0	0	0	0	0	0	0	0	0	1	3	0	0	1	0	0	6	1	8	2	0	Failure	2	0	1	0	0	0	1	0	0	0	0	0	0	0
417	0	50	0	0	0	0	0	0	0	0	0	0	0	1	0	1	1	0	0	0	0	2	1	2	2	0	success	1	1	0	0	0	0	0	0	0	0	0	0	0	0
418	1	32	0	0	0	0	0	0	0	0	0	0	1	1	0	1	1	0	0	0	0	2	1	2	2	0	success	1	1	0	0	0	0	0	0	0	0	0	0	0	0
419	1	45	0	0	0	0	0	0	0	0	0	0	0	1	1	1	1	0	0	0	0	2	1	2	2	0	success	1	1	0	0	0	0	0	0	0	0	0	0	0	0
420	0	36	0	0	0	0	0	0	0	0	0	0	0	1	0	1	1	0	0	0	0	3	1	3	3	0	success	1	1	0	0	0	0	0	0	0	0	0	0	0	0
421	0	42	0	0	0	0	0	0	0	0	0	1	0	1	1	2	0	1	0	0	1	2	0	2	2	0	success	1	1	0	0	0	0	0	0	0	0	0	0	0	0
422	0	47	0	0	0	0	0	0	1	0	0	0	1	1	1	1	1	0	0	0	0	2	1	2	2	0	success	1	1	0	0	0	0	0	0	0	0	0	0	0	0
423	1	60	0	0	0	0	0	0	0	0	0	1	1	1	1	2	0	1	0	0	0	6	1	6	6	0	success	1	1	0	0	0	0	0	0	0	0	0	0	0	0
424	0	54	0	0	0	0	0	0	0	0	0	0	1	1	1	1	1	0	0	0	0	10	1	10	10	0	success	1	1	0	0	0	0	0	0	0	0	0	0	0	0
425	1	29	0	0	0	0	0	0	0	0	0	0	0	0	1	2	0	1	0	0	0	2	1	2	2	0	success	1	1	0	0	0	0	0	0	0	0	0	0	0	0
426	0	43	0	0	0	0	0	0	0	0	0	0	0	1	0	1	1	0	0	0	0	2	1	2	2	0	success	1	1	0	0	0	0	0	0	0	0	0	0	0	0
427	0	36	0	0	0	0	0	0	0	0	0	0	0	1	0	1	1	0	0	0	0	2	1	2	2	0	success	1	1	0	0	0	0	0	0	0	0	0	0	0	0
428	0	51	0	0	0	0	0	0	0	0	0	0	0	1	1	1	1	0	0	0	0	2	1	2	2	0	success	1	1	0	0	0	0	0	0	0	0	0	0	0	0
429	0	59	0	0	0	0	0	0	0	0	0	0	1	1	0	1	1	0	0	0	0	12	0	12	12	1	tracheostomy	3	0	0	1	0	0	0	0	0	0	0	0	0	0
430	0	61	0	0	0	0	0	0	0	0	0	0	0	1	1	1	1	0	0	0	0	2	1	2	2	0	success	1	1	0	0	0	0	0	0	0	0	0	0	0	0
431	1	60	0	0	0	0	0	0	0	0	0	1	1	0	0	2	0	1	0	0	0	42	1	42	42	0	success	1	1	0	0	0	0	0	0	0	0	0	0	0	0
432	0	60	0	0	0	0	0	0	0	0	0	0	1	1	0	1	1	0	0	0	0	13	0	16	11	1	Failure	2	0	1	0	0	0	0	1	0	0	0	0	0	0
433	0	53	0	0	0	0	0	1	0	0	0	0	0	1	0	1	1	0	0	0	0	2	1	2	2	0	success	1	1	0	0	0	0	0	0	0	0	0	0	0	0
434	0	46	0	0	0	0	0	0	0	0	0	0	0	1	0	1	1	0	0	0	0	2	1	2	2	0	success	1	1	0	0	0	0	0	0	0	0	0	0	0	0
435	0	50	0	0	0	0	0	0	0	0	0	0	1	1	0	4	0	0	0	1	0	2	1	2	2	0	success	1	1	0	0	0	0	0	0	0	0	0	0	0	0
436	0	55	0	0	0	0	0	0	0	0	0	0	1	1	0	1	1	0	0	0	0	2	1	2	2	0	success	1	1	0	0	0	0	0	0	0	0	0	0	0	0
437	0	58	0	0	0	0	1	0	0	0	0	1	1	1	1	2	0	1	0	0	0	2	1	2	2	0	success	1	1	0	0	0	0	0	0	0	0	0	0	0	0
438	0	21	0	0	0	0	0	0	0	0	0	0	0	1	0	1	1	0	0	0	0	2	1	2	2	0	success	1	1	0	0	0	0	0	0	0	0	0	0	0	0
439	0	65	0	0	0	0	0	0	0	0	0	0	0	0	1	1	1	0	0	0	1	8	0	2	2	0	success	1	1	0	0	1	0	0	0	0	0	0	0	0	0
440	0	46	0	0	1	0	0	0	0	0	0	0	0	1	0	1	1	0	0	0	0	20	0	20	20	1	tracheostomy	3	0	0	1	0	0	0	0	0	0	0	0	0	0
441	0	54	0	0	0	0	0	0	0	0	0	0	0	1	0	1	1	0	0	0	0	4	1	4	4	0	success	1	1	0	0	0	0	0	0	0	0	0	0	0	0
442	1	77	0	0	0	0	0	1	0	0	0	1	1	1	1	4	0	0	0	1	0	9	1	9	9	0	success	1	1	0	0	0	0	0	0	0	0	0	0	0	0
443	0	28	0	0	0	0	0	0	0	0	0	0	0	1	0	1	1	0	0	0	0	12	1	14	7	0	Failure	2	0	1	0	0	0	1	0	0	0	0	0	0	0
444	1	61	1	0	0	0	0	0	0	0	0	0	1	0	1	2	0	1	0	0	0	9	1	9	9	0	success	1	1	0	0	0	0	0	0	0	0	0	0	0	0
445	0	66	0	0	1	0	1	0	0	0	0	0	1	1	0	1	1	0	0	0	0	2	1	2	2	0	success	1	1	0	0	0	0	0	0	0	0	0	0	0	0
446	0	18	0	0	0	0	0	0	0	0	0	0	0	1	0	1	1	0	0	0	0	2	1	2	2	0	success	1	1	0	0	0	0	0	0	0	0	0	0	0	0
447	1	32	1	0	0	0	0	0	0	0	0	0	0	1	0	1	1	0	0	0	0	4	1	4	4	0	success	1	1	0	0	0	0	0	0	0	0	0	0	0	0
448	1	39	1	0	0	0	0	0	0	0	0	0	0	1	1	1	1	0	0	0	0	33	1	33	33	0	success	1	1	0	0	0	0	0	0	0	0	0	0	0	0
449	1	38	1	0	0	0	0	0	0	0	0	0	1	0	1	2	0	1	0	0	0	6	1	6	6	0	success	1	1	0	0	0	0	0	0	0	0	0	0	0	0
450	1	51	0	0	0	0	0	0	0	0	0	0	1	1	1	1	1	0	0	0	0	2	1	2	2	0	success	1	1	0	0	0	0	0	0	0	0	0	0	0	0
451	1	51	1	1	0	0	0	1	0	0	0	0	1	1	0	1	1	0	0	0	0	8	0	12	2	1	Failure	2	0	1	0	0	0	0	0	1	0	0	0	0	1
452	0	61	0	0	0	0	0	0	0	0	0	0	0	1	0	1	1	0	0	0	0	6	1	6	6	0	success	1	1	0	0	0	0	0	0	0	0	0	0	0	0
453	0	27	0	0	0	0	0	0	0	0	0	0	0	1	1	2	0	1	0	0	0	2	1	2	2	0	success	1	1	0	0	0	0	0	0	0	0	0	0	0	0
454	0	54	0	0	0	0	0	0	0	0	0	0	0	1	0	4	0	0	0	1	0	2	1	2	2	0	success	1	1	0	0	0	0	0	0	0	0	0	0	0	0
455	0	56	0	0	0	0	0	0	0	0	0	0	1	1	1	1	1	0	0	0	0	9	0	9	9	1	tracheostomy	3	0	0	1	0	0	0	0	0	0	0	0	0	0
456	1	62	1	0	0	0	0	0	0	0	0	0	0	1	1	4	0	0	0	1	0	2	1	2	2	0	success	1	1	0	0	0	0	0	0	0	0	0	0	0	0
457	0	52	0	0	0	0	0	0	0	0	0	0	0	1	0	1	1	0	0	0	0	2	1	2	2	0	success	1	1	0	0	0	0	0	0	0	0	0	0	0	0
458	1	50	1	0	0	0	0	1	0	0	0	0	1	1	0	1	1	0	0	0	0	13	0	13	13	1	tracheostomy	3	0	0	1	0	0	0	0	0	0	0	0	0	0
459	0	39	0	0	0	0	0	0	0	0	0	0	0	1	1	1	1	0	0	0	0	2	1	2	2	0	success	1	1	0	0	0	0	0	0	0	0	0	0	0	0
460	1	43	0	0	0	0	0	0	0	0	0	0	1	1	0	1	1	0	0	0	0	3	1	4	2	0	Failure	2	0	1	0	0	0	1	0	0	0	0	0	0	0
461	1	53	0	0	0	0	0	0	0	0	0	0	0	1	1	3	0	0	1	0	0	23	0	25	14	1	Failure	2	0	1	0	0	0	0	1	0	0	0	0	0	0
462	1	37	1	0	1	0	0	0	0	0	0	0	0	1	0	1	1	0	0	0	0	5	1	5	5	0	success	1	1	0	0	0	0	0	0	0	0	0	0	0	0
463	1	61	1	0	0	0	0	0	0	0	0	0	0	1	0	1	1	0	0	0	0	4	1	4	4	0	success	1	1	0	0	0	0	0	0	0	0	0	0	0	0
464	0	45	0	0	0	0	0	1	0	0	0	0	0	1	1	1	1	0	0	0	1	7	0	2	2	0	success	1	1	0	0	1	0	0	0	0	0	0	0	0	0
465	1	73	1	1	0	0	0	0	0	0	0	0	1	1	0	2	0	1	0	0	0	2	1	2	2	0	success	1	1	0	0	0	0	0	0	0	0	0	0	0	0
466	1	59	1	0	0	0	0	0	0	0	0	0	1	0	1	2	0	1	0	0	0	5	1	6	2	0	Failure	2	0	1	0	0	0	1	0	0	0	0	0	0	0
467	1	69	0	0	0	0	0	0	0	0	0	0	0	0	1	3	0	0	1	0	0	2	1	2	2	0	success	1	1	0	0	0	0	0	0	0	0	0	0	0	0
468	0	47	0	0	1	0	0	0	0	0	0	0	1	1	1	1	1	0	0	0	0	4	1	7	2	0	Failure	2	0	1	0	0	0	1	0	0	0	0	0	0	0
469	0	53	0	0	0	0	0	0	0	0	0	0	0	1	0	1	1	0	0	0	0	2	1	2	2	0	success	1	1	0	0	0	0	0	0	0	0	0	0	0	0
470	1	24	0	0	0	0	0	0	0	0	0	0	0	1	0	1	1	0	0	0	0	2	1	2	2	0	success	1	1	0	0	0	0	0	0	0	0	0	0	0	0
471	1	31	1	0	0	0	0	0	0	0	0	0	0	0	1	3	0	0	1	0	0	3	0	3	3	1	tracheostomy	3	0	0	1	0	0	0	0	0	0	0	0	0	0
472	1	33	0	0	1	0	0	0	0	0	0	0	0	0	1	1	1	0	0	0	0	9	0	13	4	1	Failure	2	0	1	0	0	0	0	1	0	0	0	0	0	0
473	1	18	0	0	0	0	0	0	0	0	0	0	1	0	0	3	0	0	1	0	0	5	1	5	5	0	success	1	1	0	0	0	0	0	0	0	0	0	0	0	0
474	1	68	0	0	0	0	0	0	0	0	0	0	1	1	0	1	1	0	0	0	0	9	0	10	2	1	Failure	2	0	1	0	0	0	0	0	1	0	0	0	0	1
475	1	63	1	0	0	0	0	0	0	0	0	0	0	0	1	3	0	0	1	0	0	10	1	10	10	0	success	1	1	0	0	0	0	0	0	0	0	0	0	0	0
476	1	21	0	0	0	0	0	0	0	0	0	0	0	1	1	1	1	0	0	0	0	23	0	26	2	1	Failure	2	0	1	0	0	0	0	1	0	0	0	0	0	0
477	0	51	0	0	0	0	0	0	0	0	0	0	0	1	0	1	1	0	0	0	0	12	1	12	12	0	success	1	1	0	0	0	0	0	0	0	0	0	0	0	0
478	0	47	0	0	0	0	0	0	0	0	0	0	0	1	1	1	1	0	0	0	0	4	1	4	4	0	success	1	1	0	0	0	0	0	0	0	0	0	0	0	0
479	1	64	1	1	0	0	0	0	0	0	0	0	0	1	1	1	1	0	0	0	0	2	1	2	2	0	success	1	1	0	0	0	0	0	0	0	0	0	0	0	0
480	0	55	0	0	0	0	0	0	0	0	0	0	0	1	0	1	1	0	0	0	0	18	0	20	7	1	Failure	2	0	1	0	0	0	0	0	1	0	0	0	0	1
481	1	38	0	0	0	0	0	0	0	0	0	0	0	1	1	1	1	0	0	0	0	2	1	2	2	0	success	1	1	0	0	0	0	0	0	0	0	0	0	0	0
482	0	44	0	0	0	0	0	0	0	0	0	0	0	1	0	1	1	0	0	0	0	2	1	2	2	0	success	1	1	0	0	0	0	0	0	0	0	0	0	0	0
483	1	53	0	0	0	0	0	0	0	0	0	0	1	1	1	1	1	0	0	0	0	2	1	2	2	0	success	1	1	0	0	0	0	0	0	0	0	0	0	0	0
484	1	18	0	0	0	0	0	0	0	0	0	0	0	1	0	1	1	0	0	0	0	2	1	2	2	0	success	1	1	0	0	0	0	0	0	0	0	0	0	0	0
485	1	19	0	0	0	0	0	0	0	0	0	0	0	0	1	2	0	1	0	0	0	15	0	15	15	1	tracheostomy	3	0	0	1	0	0	0	0	0	0	0	0	0	0
486	1	64	0	0	0	0	0	0	0	0	0	0	0	1	0	1	1	0	0	0	0	2	1	2	2	0	success	1	1	0	0	0	0	0	0	0	0	0	0	0	0
487	1	54	0	0	0	0	0	0	0	0	0	0	0	1	1	1	1	0	0	0	0	2	1	2	2	0	success	1	1	0	0	0	0	0	0	0	0	0	0	0	0
488	1	50	0	1	0	0	0	1	0	0	0	0	1	1	1	1	1	0	0	0	0	5	1	5	5	0	success	1	1	0	0	0	0	0	0	0	0	0	0	0	0
489	0	52	0	0	0	0	0	0	0	0	0	0	0	1	1	1	1	0	0	0	0	2	1	2	2	0	success	1	1	0	0	0	0	0	0	0	0	0	0	0	0
490	1	62	1	0	0	0	0	0	0	0	0	0	0	1	0	1	1	0	0	0	0	2	1	2	2	0	success	1	1	0	0	0	0	0	0	0	0	0	0	0	0
491	1	64	0	0	0	1	0	0	0	0	0	0	0	1	1	1	1	0	0	0	0	2	1	2	2	0	success	1	1	0	0	0	0	0	0	0	0	0	0	0	0
492	0	40	0	0	0	0	0	0	0	0	0	0	0	1	0	1	1	0	0	0	0	2	1	2	2	0	success	1	1	0	0	0	0	0	0	0	0	0	0	0	0
493	1	48	0	0	0	0	0	0	0	0	0	0	0	1	0	1	1	0	0	0	0	4	0	4	4	1	tracheostomy	3	0	0	1	0	0	0	0	0	0	0	0	0	0
494	1	58	0	0	0	0	0	0	0	0	0	0	0	1	0	1	1	0	0	0	0	2	1	2	2	0	success	1	1	0	0	0	0	0	0	0	0	0	0	0	0
495	0	34	0	0	0	0	0	0	0	0	0	0	0	1	1	1	1	0	0	0	0	2	1	2	2	0	success	1	1	0	0	0	0	0	0	0	0	0	0	0	0
495	0	62	0	0	0	1	0	0	0	0	0	0	0	1	1	1	1	0	0	0	0	2	1	2	2	0	success	1	1	0	0	0	0	0	0	0	0	0	0	0	0
496	1	45	0	1	0	0	0	0	0	0	0	0	0	1	0	1	1	0	0	0	0	2	1	2	2	0	success	1	1	0	0	0	0	0	0	0	0	0	0	0	0
497	1	31	0	0	0	0	0	0	0	0	0	0	0	1	1	2	0	1	0	0	0	3	1	3	3	0	success	1	1	0	0	0	0	0	0	0	0	0	0	0	0
498	1	39	0	0	0	0	0	0	0	0	0	0	0	0	1	3	0	0	1	0	0	25	1	25	14	0	Failure	2	0	1	0	0	0	1	0	0	0	0	0	0	0
499	1	45	0	0	1	0	0	1	0	0	0	0	0	1	0	4	0	0	0	1	0	5	1	2	2	0	success	1	1	0	0	1	0	0	0	0	0	0	0	0	0
500	1	48	0	0	0	0	0	0	0	0	0	0	0	0	1	2	0	1	0	0	0	3	0	3	3	1	tracheostomy	3	0	0	1	0	0	0	0	0	0	0	0	0	0
501	0	57	0	0	0	1	0	0	0	0	0	0	0	1	1	2	0	1	0	0	0	2	1	2	2	0	success	1	1	0	0	0	0	0	0	0	0	0	0	0	0
502	1	34	1	0	0	0	0	0	0	0	0	0	0	1	0	1	1	0	0	0	0	9	0	11	2	1	Failure	2	0	1	0	0	0	0	1	0	0	0	0	0	0
503	0	50	0	0	0	0	0	0	0	0	0	0	0	1	0	1	1	0	0	0	0	7	1	7	7	0	success	1	1	0	0	0	0	0	0	0	0	0	0	0	0
504	1	46	0	0	0	0	0	0	0	0	0	0	1	1	0	1	1	0	0	0	0	2	1	2	2	0	success	1	1	0	0	0	0	0	0	0	0	0	0	0	0
505	0	28	0	0	0	0	0	0	0	0	0	0	0	1	0	1	1	0	0	0	0	2	1	2	2	0	success	1	1	0	0	0	0	0	0	0	0	0	0	0	0
506	0	66	0	0	0	0	0	0	0	0	0	0	1	1	0	1	1	0	0	0	0	2	1	2	2	0	success	1	1	0	0	0	0	0	0	0	0	0	0	0	0
507	0	58	0	0	0	0	0	0	0	0	0	0	0	1	1	1	1	0	0	0	0	2	1	2	2	0	success	1	1	0	0	0	0	0	0	0	0	0	0	0	0
508	0	48	0	0	0	0	0	0	0	0	0	0	0	1	0	1	1	0	0	0	0	2	1	2	2	0	success	1	1	0	0	0	0	0	0	0	0	0	0	0	0
509	1	66	1	0	0	0	0	0	0	0	0	0	0	0	1	3	0	0	1	0	0	12	0	12	12	1	tracheostomy	3	0	0	1	0	0	0	0	0	0	0	0	0	0
510	0	35	0	0	0	0	0	0	0	0	0	0	0	1	0	1	1	0	0	0	0	16	0	17	15	1	Failure	2	0	1	0	0	0	0	1	0	0	0	0	0	0
511	0	63	0	0	1	1	0	1	0	0	0	0	0	1	1	1	1	0	0	0	0	8	0	10	2	1	Failure	2	0	1	0	0	0	0	1	0	0	0	0	0	0
512	0	33	0	0	0	0	0	0	0	0	0	0	0	1	0	1	1	0	0	0	0	2	1	2	2	0	success	1	1	0	0	0	0	0	0	0	0	0	0	0	0
513	0	52	0	0	0	1	0	0	0	0	0	0	0	1	0	1	1	0	0	0	0	2	1	2	2	0	success	1	1	0	0	0	0	0	0	0	0	0	0	0	0
514	0	46	0	0	0	0	0	0	0	0	0	0	0	1	0	1	1	0	0	0	0	2	1	2	2	0	success	1	1	0	0	0	0	0	0	0	0	0	0	0	0
515	1	22	0	0	0	0	0	0	0	0	0	0	0	1	0	1	1	0	0	0	0	2	1	2	2	0	success	1	1	0	0	0	0	0	0	0	0	0	0	0	0
516	0	66	0	0	0	0	0	1	0	0	0	0	1	1	0	1	1	0	0	0	0	2	1	2	2	0	success	1	1	0	0	0	0	0	0	0	0	0	0	0	0
517	1	45	0	0	0	0	0	1	0	0	0	0	0	1	0	1	1	0	0	0	0	7	0	7	7	1	tracheostomy	3	0	0	1	0	0	0	0	0	0	0	0	0	0
518	0	28	0	0	0	0	0	0	0	0	0	0	0	1	1	1	1	0	0	0	0	2	1	2	2	0	success	1	1	0	0	0	0	0	0	0	0	0	0	0	0
519	1	49	1	1	0	0	0	0	0	0	0	0	1	1	1	1	1	0	0	0	0	9	0	9	9	1	tracheostomy	3	0	0	1	0	0	0	0	0	0	0	0	0	0
520	1	27	0	0	0	0	0	0	0	0	0	0	0	1	0	1	1	0	0	0	0	3	1	3	3	0	success	1	1	0	0	0	0	0	0	0	0	0	0	0	0
521	0	33	0	0	0	0	0	0	0	0	0	0	0	1	1	1	1	0	0	0	0	2	1	2	2	0	success	1	1	0	0	0	0	0	0	0	0	0	0	0	0
522	1	51	1	1	0	0	0	0	0	0	0	0	0	0	1	2	0	1	0	0	0	4	1	4	4	0	success	1	1	0	0	0	0	0	0	0	0	0	0	0	0
523	1	54	0	0	0	0	1	0	0	0	0	0	0	1	1	2	0	1	0	0	0	2	1	2	2	0	success	1	1	0	0	0	0	0	0	0	0	0	0	0	0
524	1	62	0	0	1	0	0	0	0	0	0	0	1	1	1	1	1	0	0	0	0	28	1	12	12	0	success	1	1	0	0	1	0	0	0	0	0	0	0	0	0
525	1	34	0	0	0	0	0	0	0	0	0	0	0	0	1	2	0	1	0	0	0	6	0	6	6	1	tracheostomy	3	0	0	1	0	0	0	0	0	0	0	0	0	0
526	1	51	0	0	0	0	0	0	0	0	0	0	0	1	0	1	1	0	0	0	0	9	0	9	9	1	tracheostomy	3	0	0	1	0	0	0	0	0	0	0	0	0	0
527	0	48	0	0	0	1	0	0	0	0	0	0	0	1	1	1	1	0	0	0	0	6	1	6	6	0	success	1	1	0	0	0	0	0	0	0	0	0	0	0	0
528	0	43	0	0	0	0	0	0	0	0	0	0	0	1	0	1	1	0	0	0	0	2	1	2	2	0	success	1	1	0	0	0	0	0	0	0	0	0	0	0	0
529	0	38	0	0	0	0	0	0	0	0	0	0	0	1	0	1	1	0	0	0	0	2	1	2	2	0	success	1	1	0	0	0	0	0	0	0	0	0	0	0	0
530	0	45	0	0	0	0	0	0	0	0	0	0	0	1	1	1	1	0	0	0	0	2	1	2	2	0	success	1	1	0	0	0	0	0	0	0	0	0	0	0	0
531	1	62	0	0	0	0	0	0	0	0	0	0	1	1	1	2	0	1	0	0	0	14	1	14	14	0	success	1	1	0	0	0	0	0	0	0	0	0	0	0	0
532	0	44	0	0	0	0	0	0	0	0	0	0	0	1	0	1	1	0	0	0	0	17	1	17	10	0	Failure	2	0	1	0	0	0	1	0	0	0	0	0	0	0
533	1	51	0	0	0	0	0	0	0	0	0	0	0	1	0	1	1	0	0	0	0	18	1	20	12	0	Failure	2	0	1	0	0	0	1	0	0	0	0	0	0	0
534	0	51	0	0	0	0	0	0	0	0	0	0	0	1	1	1	1	0	0	0	0	4	1	4	4	0	success	1	1	0	0	0	0	0	0	0	0	0	0	0	0
535	1	37	1	0	0	0	0	0	0	0	0	0	0	1	1	1	1	0	0	0	0	5	1	5	5	0	success	1	1	0	0	0	0	0	0	0	0	0	0	0	0
536	0	35	0	0	0	0	0	0	0	0	0	0	1	1	1	1	1	0	0	0	0	12	1	12	12	0	success	1	1	0	0	0	0	0	0	0	0	0	0	0	0
537	1	64	0	0	1	0	0	1	0	0	0	0	1	1	1	1	1	0	0	0	0	20	1	27	2	0	Failure	2	0	1	0	0	0	1	0	0	0	0	0	0	0
538	1	51	0	0	0	1	0	0	0	0	0	0	0	1	1	1	1	0	0	0	0	7	1	14	2	0	Failure	2	0	1	0	0	0	1	0	0	0	0	0	0	0
539	1	59	0	0	0	0	0	0	0	0	0	0	1	1	1	1	1	0	0	0	0	16	0	16	15	1	Failure	2	0	1	0	0	0	0	1	0	0	0	0	0	0
540	1	80	0	0	0	0	0	0	0	0	0	0	0	1	1	2	0	1	0	0	1	10	0	10	10	0	success	1	1	0	0	0	0	0	0	0	0	0	0	0	0
541	0	65	0	0	0	0	0	0	0	0	0	0	0	1	0	1	1	0	0	0	0	9	1	9	3	0	Failure	2	0	1	0	0	0	1	0	0	0	0	0	0	0
542	0	50	0	0	0	0	0	0	0	0	0	0	0	1	0	1	1	0	0	0	0	7	1	7	7	0	success	1	1	0	0	0	0	0	0	0	0	0	0	0	0
543	1	64	1	1	0	0	0	0	0	0	0	0	0	0	0	2	0	1	0	0	0	10	1	10	10	0	success	1	1	0	0	0	0	0	0	0	0	0	0	0	0
544	1	43	1	0	0	0	0	0	0	0	0	0	0	1	1	4	0	0	0	1	0	11	1	11	11	0	success	1	1	0	0	0	0	0	0	0	0	0	0	0	0
545	0	70	0	0	0	0	0	0	0	0	0	0	0	1	1	2	0	1	0	0	0	6	1	6	6	0	success	1	1	0	0	0	0	0	0	0	0	0	0	0	0
546	1	48	0	0	0	0	0	0	0	0	0	0	0	1	0	1	1	0	0	0	0	2	1	2	2	0	success	1	1	0	0	0	0	0	0	0	0	0	0	0	0
547	1	44	0	0	0	0	0	0	0	0	0	0	0	1	0	1	1	0	0	0	0	2	1	2	2	0	success	1	1	0	0	0	0	0	0	0	0	0	0	0	0
548	1	33	0	0	0	0	0	0	0	0	0	0	0	1	0	1	1	0	0	0	0	2	1	2	2	0	success	1	1	0	0	0	0	0	0	0	0	0	0	0	0
549	0	38	0	0	0	0	0	0	0	0	0	0	0	1	1	1	1	0	0	0	0	2	1	2	2	0	success	1	1	0	0	0	0	0	0	0	0	0	0	0	0
550	0	56	0	0	1	0	0	0	0	0	0	0	0	1	0	2	0	1	0	0	0	17	0	19	2	1	Failure	2	0	1	0	0	0	0	0	1	0	0	0	0	1
551	1	54	0	0	0	0	0	0	0	0	0	0	0	1	0	1	1	0	0	0	0	2	1	2	2	0	success	1	1	0	0	0	0	0	0	0	0	0	0	0	0
552	0	42	0	0	0	0	0	0	0	0	0	0	0	1	1	1	1	0	0	0	0	6	1	6	6	0	success	1	1	0	0	0	0	0	0	0	0	0	0	0	0
553	0	49	0	0	0	0	0	0	0	0	0	0	0	1	0	1	1	0	0	0	0	5	1	5	5	0	success	1	1	0	0	0	0	0	0	0	0	0	0	0	0
554	1	34	0	0	0	0	0	0	0	0	0	0	0	1	0	1	1	0	0	0	0	2	1	2	2	0	success	1	1	0	0	0	0	0	0	0	0	0	0	0	0
555	1	49	0	0	1	0	0	0	0	0	0	0	0	1	1	1	1	0	0	0	0	4	1	2	2	0	success	1	1	0	0	1	0	0	0	0	0	0	0	0	0
556	1	52	1	0	0	0	0	0	0	0	0	0	1	1	0	1	1	0	0	0	0	2	1	2	2	0	success	1	1	0	0	0	0	0	0	0	0	0	0	0	0
557	0	37	0	0	0	0	0	0	0	0	0	0	0	1	0	1	1	0	0	0	0	2	1	2	2	0	success	1	1	0	0	0	0	0	0	0	0	0	0	0	0
558	0	39	0	0	0	0	0	0	0	0	0	0	0	1	0	1	1	0	0	0	0	2	1	2	2	0	success	1	1	0	0	0	0	0	0	0	0	0	0	0	0
559	0	52	0	0	0	0	0	0	0	0	0	0	0	1	0	1	1	0	0	0	0	2	1	2	2	0	success	1	1	0	0	0	0	0	0	0	0	0	0	0	0
560	1	51	0	0	0	0	0	0	0	0	0	0	0	1	0	1	1	0	0	0	0	18	1	20	12	0	Failure	2	0	1	0	0	0	1	0	0	0	0	0	0	0
561	1	26	0	0	0	0	0	0	0	0	0	0	1	1	1	1	1	0	0	0	0	8	0	8	8	1	tracheostomy	3	0	0	1	0	0	0	0	0	0	0	0	0	0
562	0	21	0	0	0	0	0	0	0	0	0	0	0	1	1	1	1	0	0	0	0	3	1	3	3	0	success	1	1	0	0	0	0	0	0	0	0	0	0	0	0
563	1	52	0	0	0	0	0	0	0	0	0	0	0	1	1	1	1	0	0	0	0	4	1	7	2	0	Failure	2	0	1	0	0	0	1	0	0	0	0	0	0	0
564	0	37	0	0	0	0	0	0	0	0	0	0	0	1	0	2	0	1	0	0	0	12	1	12	12	0	success	1	1	0	0	0	0	0	0	0	0	0	0	0	0
565	0	69	0	0	0	0	0	0	0	0	0	0	0	1	1	1	1	0	0	0	1	23	0	2	2	0	success	1	1	0	0	1	0	0	0	0	0	0	0	0	0
566	1	60	0	0	0	0	0	0	0	0	0	0	1	1	0	1	1	0	0	0	0	3	1	3	3	0	success	1	1	0	0	0	0	0	0	0	0	0	0	0	0
567	1	55	1	1	0	0	0	0	0	0	0	0	0	0	1	3	0	0	1	0	0	8	1	8	8	0	success	1	1	0	0	0	0	0	0	0	0	0	0	0	0
568	0	60	1	0	0	0	0	1	0	0	0	0	0	0	1	3	0	0	1	0	0	11	1	11	11	0	success	1	1	0	0	0	0	0	0	0	0	0	0	0	0
569	1	62	1	1	0	0	0	1	0	0	0	0	0	1	0	1	1	0	0	0	0	2	1	2	2	0	success	1	1	0	0	0	0	0	0	0	0	0	0	0	0
570	1	38	0	0	0	0	0	0	0	0	0	0	0	1	0	1	1	0	0	0	0	15	0	15	6	1	Failure	2	0	1	0	0	0	0	0	1	0	0	0	0	1
571	1	36	0	0	0	0	0	0	0	0	0	0	0	1	0	1	1	0	0	0	0	7	1	7	7	0	success	1	1	0	0	0	0	0	0	0	0	0	0	0	0
572	1	69	0	0	0	0	0	0	0	0	0	0	0	1	0	2	0	1	0	0	0	5	1	5	5	0	success	1	1	0	0	0	0	0	0	0	0	0	0	0	0
573	1	50	0	0	0	0	0	0	0	0	0	0	0	1	1	1	1	0	0	0	0	11	1	11	11	0	success	1	1	0	0	0	0	0	0	0	0	0	0	0	0
574	0	52	0	0	0	0	0	0	0	0	0	0	0	1	0	2	0	1	0	0	0	4	1	4	4	0	success	1	1	0	0	0	0	0	0	0	0	0	0	0	0
575	0	52	0	0	0	0	0	0	0	0	0	0	1	0	1	2	0	1	0	0	0	2	1	2	2	0	success	1	1	0	0	0	0	0	0	0	0	0	0	0	0
576	0	41	0	0	0	0	0	0	0	0	0	0	0	1	0	1	1	0	0	0	0	2	1	2	2	0	success	1	1	0	0	0	0	0	0	0	0	0	0	0	0
577	1	34	0	0	0	0	0	0	0	0	0	0	0	1	0	1	1	0	0	0	0	7	1	7	7	0	success	1	1	0	0	0	0	0	0	0	0	0	0	0	0
578	1	59	1	1	0	0	0	0	0	0	0	0	1	0	1	4	0	0	0	1	0	2	1	2	2	0	success	1	1	0	0	0	0	0	0	0	0	0	0	0	0
579	0	41	0	0	0	0	0	0	0	0	0	0	0	1	0	1	1	0	0	0	0	12	0	16	2	1	Failure	2	0	1	0	0	0	0	0	1	0	0	0	1	0
580	1	41	0	0	0	1	0	0	0	0	0	0	0	1	0	1	1	0	0	0	0	7	0	7	7	1	tracheostomy	3	0	0	1	0	0	0	0	0	0	0	0	0	0
581	1	35	0	0	0	1	0	0	0	0	0	0	0	1	0	1	1	0	0	0	0	19	1	21	11	0	Failure	2	0	1	0	0	0	1	0	0	0	0	0	0	0
582	0	42	0	0	0	0	0	0	0	0	0	0	0	1	1	1	1	0	0	0	0	2	1	2	2	0	success	1	1	0	0	0	0	0	0	0	0	0	0	0	0
583	0	30	0	0	0	0	0	0	0	0	0	0	0	1	0	1	1	0	0	0	0	2	1	2	2	0	success	1	1	0	0	0	0	0	0	0	0	0	0	0	0
584	0	49	1	1	0	0	0	1	0	0	0	0	1	1	0	1	1	0	0	0	0	3	1	2	2	0	Failure	2	0	1	0	0	0	1	0	0	0	0	0	0	0
584	0	53	0	0	0	0	0	0	0	0	0	0	1	1	1	2	0	1	0	0	0	4	1	4	4	0	success	1	1	0	0	0	0	0	0	0	0	0	0	0	0
585	0	18	0	0	0	0	0	0	0	0	0	0	0	1	1	1	1	0	0	0	1	4	0	4	4	0	success	1	1	0	0	0	0	0	0	0	0	0	0	0	0
586	0	32	0	0	0	0	0	0	0	0	0	0	1	1	0	4	0	0	0	1	0	2	1	2	2	0	success	1	1	0	0	0	0	0	0	0	0	0	0	0	0
586	1	52	1	1	0	0	0	1	0	0	0	1	1	1	1	2	0	1	0	0	0	2	1	2	2	0	success	1	1	0	0	0	0	0	0	0	0	0	0	0	0
587	1	67	1	1	0	0	0	1	0	0	0	0	1	1	0	1	1	0	0	0	0	11	1	11	11	0	success	1	1	0	0	0	0	0	0	0	0	0	0	0	0
588	1	63	0	0	1	0	0	0	0	0	0	0	1	1	1	1	1	0	0	0	1	6	0	2	2	0	success	1	1	0	0	1	0	0	0	0	0	0	0	0	0
589	1	45	0	0	0	0	0	0	0	0	0	0	0	1	0	1	1	0	0	0	0	8	1	8	8	0	success	1	1	0	0	0	0	0	0	0	0	0	0	0	0
590	1	64	1	1	0	0	0	0	0	0	0	0	0	1	1	1	1	0	0	0	0	10	1	10	10	0	success	1	1	0	0	0	0	0	0	0	0	0	0	0	0
591	0	55	0	0	0	0	0	0	0	0	0	0	1	1	0	1	1	0	0	0	0	3	1	3	3	0	success	1	1	0	0	0	0	0	0	0	0	0	0	0	0
592	0	48	0	0	0	0	0	0	0	0	0	0	0	1	0	4	0	0	0	1	0	2	1	2	2	0	success	1	1	0	0	0	0	0	0	0	0	0	0	0	0
593	1	45	0	0	0	0	0	0	0	0	0	0	0	1	0	1	1	0	0	0	0	2	1	2	2	0	success	1	1	0	0	0	0	0	0	0	0	0	0	0	0
594	1	30	0	0	0	0	0	0	0	0	0	0	0	1	0	1	1	0	0	0	0	5	1	5	5	0	success	1	1	0	0	0	0	0	0	0	0	0	0	0	0
595	0	55	1	0	0	0	0	0	0	0	0	1	1	1	0	2	0	1	0	0	0	18	1	19	2	0	Failure	2	0	1	0	0	0	1	0	0	0	0	0	0	0
596	0	27	0	0	0	0	0	0	0	0	0	0	0	1	0	1	1	0	0	0	0	3	1	3	3	0	success	1	1	0	0	0	0	0	0	0	0	0	0	0	0
597	1	24	0	0	0	0	0	0	0	0	0	0	0	1	0	2	0	1	0	0	0	2	1	2	2	0	success	1	1	0	0	0	0	0	0	0	0	0	0	0	0
598	0	61	0	0	0	0	0	0	0	0	0	1	0	1	0	1	1	0	0	0	0	4	1	4	4	0	success	1	1	0	0	0	0	0	0	0	0	0	0	0	0
599	0	28	0	0	0	0	0	0	0	0	0	0	0	1	1	1	1	0	0	0	0	27	1	27	27	0	success	1	1	0	0	0	0	0	0	0	0	0	0	0	0
600	1	72	0	0	0	0	0	1	0	0	0	0	1	0	1	2	0	1	0	0	1	4	0	4	4	1	tracheostomy	3	0	0	1	0	0	0	0	0	0	0	0	0	0
601	1	60	0	0	0	0	0	1	0	0	0	0	0	1	1	1	1	0	0	0	0	2	1	2	2	0	success	1	1	0	0	0	0	0	0	0	0	0	0	0	0
602	1	35	0	0	0	0	0	0	0	0	0	0	0	1	0	2	0	1	0	0	0	2	1	2	2	0	success	1	1	0	0	0	0	0	0	0	0	0	0	0	0
603	0	36	0	0	0	0	0	0	0	0	0	0	0	1	1	1	1	0	0	0	0	2	1	2	2	0	success	1	1	0	0	0	0	0	0	0	0	0	0	0	0
604	1	66	0	0	0	0	0	0	0	0	0	0	1	1	0	1	1	0	0	0	1	12	0	12	12	1	tracheostomy	3	0	0	1	0	0	0	0	0	0	0	0	0	0
605	1	55	0	0	0	0	0	0	0	0	0	0	0	1	0	1	1	0	0	0	0	2	1	2	2	0	success	1	1	0	0	0	0	0	0	0	0	0	0	0	0
606	1	52	1	0	0	1	0	0	0	0	0	0	0	1	1	1	1	0	0	0	0	27	1	27	27	0	success	1	1	0	0	0	0	0	0	0	0	0	0	0	0
607	0	54	0	0	0	0	0	0	0	0	0	0	1	1	1	3	0	0	1	0	1	14	0	14	14	0	success	1	1	0	0	0	0	0	0	0	0	0	0	0	0
608	0	78	0	0	0	0	0	0	0	0	0	0	0	1	0	1	1	0	0	0	0	17	1	17	17	0	success	1	1	0	0	0	0	0	0	0	0	0	0	0	0
609	1	57	0	0	0	0	0	0	0	0	0	0	0	1	0	1	1	0	0	0	0	3	1	3	3	0	success	1	1	0	0	0	0	0	0	0	0	0	0	0	0
610	1	46	1	1	0	1	0	0	0	0	0	0	0	1	1	1	1	0	0	0	0	18	0	19	2	0	Failure	2	0	1	0	0	0	0	0	0	0	0	0	0	0
611	1	49	1	1	0	0	0	0	0	0	0	0	0	0	1	3	0	0	1	0	1	9	0	9	9	1	tracheostomy	3	0	0	1	0	0	0	0	0	0	0	0	0	0
612	0	62	0	0	0	0	0	0	0	0	0	0	1	0	1	2	0	1	0	0	0	3	1	3	3	0	success	1	1	0	0	0	0	0	0	0	0	0	0	0	0
613	1	55	0	0	0	0	0	0	0	0	0	0	0	0	1	2	0	1	0	0	0	3	1	3	3	0	success	1	1	0	0	0	0	0	0	0	0	0	0	0	0
614	1	51	0	0	0	0	0	1	0	0	0	0	1	0	1	2	0	1	0	0	0	13	0	13	13	1	tracheostomy	3	0	0	1	0	0	0	0	0	0	0	0	0	0
615	0	49	0	0	0	0	0	0	0	0	0	0	1	0	0	2	0	1	0	0	0	2	1	2	2	0	success	1	1	0	0	0	0	0	0	0	0	0	0	0	0
616	0	38	0	0	0	0	0	0	0	0	0	0	0	1	0	1	1	0	0	0	1	18	0	18	18	1	tracheostomy	3	0	0	1	0	0	0	0	0	0	0	0	0	0
617	0	51	0	0	0	0	0	0	0	0	0	0	0	1	0	1	1	0	0	0	0	9	0	9	9	1	tracheostomy	3	0	0	1	0	0	0	0	0	0	0	0	0	0
618	1	63	1	1	0	0	1	0	0	0	0	0	1	1	0	1	1	0	0	0	0	8	0	9	2	1	Failure	2	0	1	0	0	0	1	0	0	0	1	0	0	0
619	0	74	1	0	0	0	0	0	0	0	0	0	1	0	1	2	0	1	0	0	0	14	1	14	14	0	success	1	1	0	0	0	0	0	0	0	0	0	0	0	0
620	1	61	1	0	0	0	0	0	0	0	0	0	1	1	1	1	1	0	0	0	0	25	0	26	2	1	Failure	2	0	1	0	0	0	0	0	1	0	0	0	0	1
621	1	41	1	0	0	0	0	0	0	0	0	0	0	0	1	2	0	1	0	0	0	2	1	2	2	0	success	1	1	0	0	0	0	0	0	0	0	0	0	0	0
622	1	31	0	0	0	0	0	0	0	0	0	0	0	1	0	2	0	1	0	0	0	2	1	2	2	0	success	1	1	0	0	0	0	0	0	0	0	0	0	0	0
623	0	47	0	0	0	0	0	0	0	0	0	0	0	0	1	2	0	1	0	0	0	2	1	2	2	0	success	1	1	0	0	0	0	0	0	0	0	0	0	0	0
624	0	37	0	0	0	0	0	0	0	0	0	0	0	1	1	1	1	0	0	0	0	4	1	2	2	0	success	1	1	0	0	1	0	0	0	0	0	0	0	0	0
625	0	71	0	0	1	0	0	0	0	0	0	0	1	1	0	1	1	0	0	0	0	2	1	3	2	0	Failure	2	0	1	0	0	0	1	0	0	0	0	0	0	0
626	0	52	0	0	0	0	0	0	0	0	0	0	0	1	1	1	1	0	0	0	0	2	1	2	2	0	success	1	1	0	0	0	0	0	0	0	0	0	0	0	0
627	1	62	1	0	0	0	0	0	0	0	0	1	1	1	1	2	0	1	0	0	0	2	1	2	2	0	success	1	1	0	0	0	0	0	0	0	0	0	0	0	0
628	1	63	1	1	0	0	0	0	0	0	0	0	0	1	0	1	1	0	0	0	0	2	1	2	2	0	success	1	1	0	0	0	0	0	0	0	0	0	0	0	0
629	1	37	0	0	0	0	0	0	0	0	0	0	0	1	0	1	1	0	0	0	0	2	1	2	2	0	success	1	1	0	0	0	0	0	0	0	0	0	0	0	0
630	0	58	0	0	0	0	0	0	0	0	0	0	0	1	0	1	1	0	0	0	0	5	1	5	5	0	success	1	1	0	0	0	0	0	0	0	0	0	0	0	0
631	0	34	0	0	0	0	0	0	0	0	0	0	0	1	0	1	1	0	0	0	0	5	1	5	5	0	success	1	1	0	0	0	0	0	0	0	0	0	0	0	0
632	1	41	1	0	0	0	0	0	0	0	0	0	0	1	0	2	0	1	0	0	0	4	1	4	4	0	success	1	1	0	0	0	0	0	0	0	0	0	0	0	0
633	1	34	0	0	0	0	0	0	0	0	0	0	0	1	0	1	1	0	0	0	0	2	1	2	2	0	success	1	1	0	0	0	0	0	0	0	0	0	0	0	0
634	0	52	0	0	0	0	0	0	0	0	0	0	0	0	1	2	0	1	0	0	0	17	1	17	17	0	success	1	1	0	0	0	0	0	0	0	0	0	0	0	0
635	1	57	0	0	0	0	0	1	0	0	0	0	1	1	0	1	1	0	0	0	0	7	0	7	7	1	tracheostomy	3	0	0	1	0	0	0	0	0	0	0	0	0	0
636	0	69	1	0	0	0	0	1	0	0	0	0	1	1	0	1	1	0	0	0	0	2	1	2	2	0	success	1	1	0	0	0	0	0	0	0	0	0	0	0	0
637	0	56	0	0	0	1	0	0	0	0	0	0	0	1	1	4	0	0	0	1	0	9	1	9	9	0	success	1	1	0	0	0	0	0	0	0	0	0	0	0	0
638	1	50	0	0	0	0	0	0	0	0	0	0	1	1	0	1	1	0	0	0	0	14	0	15	13	1	Failure	2	0	1	0	0	0	0	1	0	0	0	0	0	0
639	1	58	0	0	0	0	0	0	0	0	0	1	0	1	0	1	1	0	0	0	0	13	1	13	13	0	success	1	1	0	0	0	0	0	0	0	0	0	0	0	0
640	1	31	0	0	0	0	0	0	0	0	0	0	0	1	1	1	1	0	0	0	0	2	1	2	2	0	success	1	1	0	0	0	0	0	0	0	0	0	0	0	0
641	1	81	1	1	0	0	0	0	0	0	0	0	0	0	1	3	0	0	1	0	0	6	0	8	6	1	Failure	2	0	1	0	0	0	0	1	0	0	0	0	0	0
642	1	67	1	1	1	1	0	0	0	0	1	0	1	1	1	1	1	0	0	0	0	3	0	8	2	1	Failure	2	0	1	0	0	0	0	1	0	0	0	0	0	0
643	1	55	0	0	0	0	0	0	0	0	0	0	0	1	1	1	1	0	0	0	0	5	0	5	5	1	tracheostomy	3	0	0	1	0	0	0	0	0	0	0	0	0	0
644	1	41	0	0	0	0	0	0	0	0	0	0	0	1	0	2	0	1	0	0	0	10	0	10	10	1	tracheostomy	3	0	0	1	0	0	0	0	0	0	0	0	0	0
645	1	53	0	0	1	0	0	0	0	0	0	0	0	1	0	1	1	0	0	0	0	16	0	20	13	1	Failure	2	0	1	0	0	0	0	1	0	0	0	0	0	0
646	1	35	0	0	0	0	0	0	0	0	0	0	0	1	1	1	1	0	0	0	0	2	1	2	2	0	success	1	1	0	0	0	0	0	0	0	0	0	0	0	0
647	1	30	1	1	0	0	0	0	0	0	0	0	1	0	1	2	0	1	0	0	1	29	0	29	29	0	success	1	1	0	0	0	0	0	0	0	0	0	0	0	0
647	0	60	0	0	0	0	0	0	0	0	0	0	0	0	0	2	0	1	0	0	0	2	1	2	2	0	success	1	1	0	0	0	0	0	0	0	0	0	0	0	0
648	1	63	0	0	0	0	0	0	0	0	0	0	1	1	1	1	1	0	0	0	0	5	1	5	5	0	success	1	1	0	0	0	0	0	0	0	0	0	0	0	0
649	0	45	0	0	0	0	0	0	0	0	0	0	0	1	1	1	1	0	0	0	0	5	1	8	2	0	Failure	2	0	1	0	0	0	1	0	0	0	0	0	0	0
650	0	23	0	0	0	0	0	0	0	0	0	0	0	0	1	3	0	0	1	0	0	5	0	5	5	1	tracheostomy	3	0	0	1	0	0	0	0	0	0	0	0	0	0
651	1	45	0	0	0	0	0	0	0	0	0	0	1	1	0	4	0	0	0	1	0	2	1	2	2	0	success	1	1	0	0	0	0	0	0	0	0	0	0	0	0
652	1	58	1	0	0	0	0	0	0	0	0	0	1	1	0	1	1	0	0	0	0	15	0	16	7	1	Failure	2	0	1	0	0	0	0	1	0	0	0	0	0	0
653	0	55	0	0	0	0	0	0	0	0	0	0	1	1	0	1	1	0	0	0	0	8	1	8	8	0	success	1	1	0	0	0	0	0	0	0	0	0	0	0	0
654	1	55	0	0	0	0	0	0	0	0	0	0	1	1	0	1	1	0	0	0	0	23	0	2	2	1	success	1	1	0	0	1	1	0	0	0	0	0	0	0	0
655	1	28	0	0	0	0	0	0	0	0	0	0	0	1	0	1	1	0	0	0	0	3	1	3	3	0	success	1	1	0	0	0	0	0	0	0	0	0	0	0	0
656	0	57	0	0	0	0	0	1	0	0	0	0	0	1	0	1	1	0	0	0	0	2	1	2	2	0	success	1	1	0	0	0	0	0	0	0	0	0	0	0	0
657	1	69	0	0	0	0	0	0	0	0	0	1	0	0	0	2	0	1	0	0	0	2	1	2	2	0	success	1	1	0	0	0	0	0	0	0	0	0	0	0	0
657	1	28	0	0	0	0	0	0	0	0	0	0	0	0	1	3	0	0	1	0	0	13	0	13	13	1	tracheostomy	3	0	0	1	0	0	0	0	0	0	0	0	0	0
658	0	59	0	0	0	0	0	0	0	0	0	0	1	1	1	1	1	0	0	0	0	5	1	5	5	0	success	1	1	0	0	0	0	0	0	0	0	0	0	0	0
659	1	52	0	0	0	1	0	0	0	0	0	0	0	1	1	1	1	0	0	0	0	2	1	2	2	0	success	1	1	0	0	0	0	0	0	0	0	0	0	0	0
660	0	57	0	0	0	1	0	0	0	0	0	0	0	1	1	1	1	0	0	0	0	6	0	6	6	1	tracheostomy	3	0	0	1	0	0	0	0	0	0	0	0	0	0
661	1	30	0	0	1	0	0	0	0	0	0	0	0	1	0	1	1	0	0	0	0	9	1	17	2	0	Failure	2	0	1	0	0	0	0	0	1	0	0	1	0	0
662	1	64	0	0	1	0	0	0	0	1	0	0	1	1	0	2	0	1	0	0	0	13	0	18	3	1	Failure	2	0	1	0	0	0	0	1	0	0	0	0	0	0
663	0	55	0	0	0	0	0	0	0	0	0	0	1	1	1	1	1	0	0	0	0	2	1	2	2	0	success	1	1	0	0	0	0	0	0	0	0	0	0	0	0
664	0	57	0	0	1	0	0	0	0	0	0	0	1	1	0	1	1	0	0	0	0	5	1	5	5	0	success	1	1	0	0	0	0	0	0	0	0	0	0	0	0
665	0	52	0	0	0	0	0	0	0	0	0	0	0	1	0	1	1	0	0	0	0	2	1	2	2	0	success	1	1	0	0	0	0	0	0	0	0	0	0	0	0
666	1	30	0	0	0	0	0	0	0	0	0	0	0	1	0	1	1	0	0	0	0	2	1	2	2	0	success	1	1	0	0	0	0	0	0	0	0	0	0	0	0
667	0	51	0	0	0	0	0	0	0	0	0	0	0	1	1	1	1	0	0	0	0	2	1	2	2	0	success	1	1	0	0	0	0	0	0	0	0	0	0	0	0
668	0	66	0	0	0	0	0	0	0	0	0	0	0	1	0	1	1	0	0	0	0	5	1	5	5	0	success	1	1	0	0	0	0	0	0	0	0	0	0	0	0
669	1	34	0	0	0	0	0	0	0	0	0	0	0	1	0	1	1	0	0	0	0	11	0	7	2	1	Failure	2	0	1	0	0	0	1	0	0	0	1	0	0	0
670	1	76	0	0	0	0	0	1	0	0	0	1	1	1	0	1	1	0	0	0	0	2	1	2	2	0	success	1	1	0	0	0	0	0	0	0	0	0	0	0	0
671	0	60	0	0	1	0	0	0	0	0	0	0	0	1	1	1	1	0	0	0	0	22	0	22	22	1	tracheostomy	3	0	0	1	0	0	0	0	0	0	0	0	0	0
672	1	25	0	0	0	0	0	0	0	0	0	0	0	1	1	1	1	0	0	0	0	2	1	2	2	0	success	1	1	0	0	0	0	0	0	0	0	0	0	0	0
673	1	50	0	0	0	0	0	0	0	0	0	0	1	1	0	1	1	0	0	0	0	8	1	10	2	0	Failure	2	0	1	0	0	0	1	0	0	0	0	0	0	0
674	0	52	0	0	0	0	0	0	0	0	0	0	0	1	1	2	0	1	0	0	0	2	1	2	2	0	success	1	1	0	0	0	0	0	0	0	0	0	0	0	0
675	0	48	0	0	0	0	0	0	0	0	0	0	0	1	0	1	1	0	0	0	0	16	0	16	16	1	tracheostomy	3	0	0	1	0	0	0	0	0	0	0	0	0	0
676	0	21	0	0	0	0	0	0	0	0	0	0	0	1	0	1	1	0	0	0	0	18	0	18	18	1	tracheostomy	3	0	0	1	0	0	0	0	0	0	0	0	0	0
677	1	22	1	0	0	0	0	0	0	0	0	0	0	1	0	1	1	0	0	0	0	2	1	2	2	0	success	1	1	0	0	0	0	0	0	0	0	0	0	0	0
678	1	24	0	0	0	0	0	0	0	0	0	0	0	1	1	1	1	0	0	0	1	3	0	3	3	0	success	1	1	0	0	0	0	0	0	0	0	0	0	0	0
679	0	52	0	0	0	0	0	0	0	0	0	0	0	1	0	1	1	0	0	0	0	4	1	4	4	0	success	1	1	0	0	0	0	0	0	0	0	0	0	0	0
679	0	54	0	0	0	0	0	0	0	0	0	0	0	1	0	1	1	0	0	0	0	3	1	3	3	0	success	1	1	0	0	0	0	0	0	0	0	0	0	0	0
680	1	34	0	0	0	0	0	0	0	0	0	0	0	1	1	1	1	0	0	0	0	2	1	2	2	0	success	1	1	0	0	0	0	0	0	0	0	0	0	0	0
681	0	62	0	0	0	0	0	0	0	0	0	0	0	0	1	1	1	0	0	0	0	2	1	2	2	0	success	1	1	0	0	0	0	0	0	0	0	0	0	0	0
682	1	26	0	0	0	0	0	0	0	0	0	0	0	1	0	1	1	0	0	0	0	2	1	2	2	0	success	1	1	0	0	0	0	0	0	0	0	0	0	0	0
683	1	50	0	0	0	0	0	0	0	0	0	0	0	1	0	1	1	0	0	0	0	7	1	7	7	0	success	1	1	0	0	0	0	0	0	0	0	0	0	0	0
684	0	34	0	0	0	0	0	0	0	0	0	0	0	1	0	1	1	0	0	0	0	2	1	2	2	0	success	1	1	0	0	0	0	0	0	0	0	0	0	0	0
685	0	27	0	0	0	0	0	0	0	0	0	0	0	1	0	1	1	0	0	0	0	2	1	2	2	0	success	1	1	0	0	0	0	0	0	0	0	0	0	0	0
686	0	43	0	0	0	0	0	0	0	0	0	0	0	1	0	2	0	1	0	0	0	13	0	13	13	1	tracheostomy	3	0	0	1	0	0	0	0	0	0	0	0	0	0
687	1	65	0	0	0	0	0	0	0	0	0	0	0	1	1	1	1	0	0	0	0	2	1	2	2	0	success	1	1	0	0	0	0	0	0	0	0	0	0	0	0
688	0	53	0	0	0	0	0	0	0	0	0	0	0	1	0	1	1	0	0	0	0	2	1	2	2	0	success	1	1	0	0	0	0	0	0	0	0	0	0	0	0
689	1	64	0	0	1	0	0	0	0	1	0	0	1	1	0	2	0	1	0	0	0	13	0	18	3	1	Failure	2	0	1	0	0	0	0	1	0	0	0	0	0	0
690	1	68	1	0	0	0	0	0	0	0	0	0	0	1	0	1	1	0	0	0	0	6	1	9	2	0	Failure	2	0	1	0	0	0	1	0	0	0	0	0	0	0
691	0	55	0	0	0	0	0	0	0	0	0	0	0	1	0	1	1	0	0	0	0	2	1	2	2	0	success	1	1	0	0	0	0	0	0	0	0	0	0	0	0
692	0	48	0	0	0	1	0	0	0	0	0	0	0	1	0	1	1	0	0	0	0	4	1	4	4	0	success	1	1	0	0	0	0	0	0	0	0	0	0	0	0
693	0	28	0	0	0	0	0	0	0	0	0	0	0	1	0	1	1	0	0	0	0	5	1	5	5	0	success	1	1	0	0	0	0	0	0	0	0	0	0	0	0
694	0	62	0	0	0	0	0	0	0	0	0	0	0	1	1	1	1	0	0	0	0	6	1	6	6	0	success	1	1	0	0	0	0	0	0	0	0	0	0	0	0
695	1	43	1	1	0	0	0	0	0	0	0	0	1	1	0	1	1	0	0	0	0	2	1	5	2	0	Failure	2	0	1	0	0	0	1	0	0	0	0	0	0	0
696	0	65	0	0	0	1	0	0	0	0	0	0	0	1	1	1	1	0	0	0	0	16	1	16	2	0	Failure	2	0	1	0	0	0	1	0	0	0	0	0	0	0
697	0	58	0	0	0	0	0	0	0	0	0	0	0	0	1	1	1	0	0	0	0	3	1	3	3	0	success	1	1	0	0	0	0	0	0	0	0	0	0	0	0
698	1	28	0	0	0	0	0	0	0	0	0	0	0	0	1	3	0	0	1	0	0	10	0	10	10	1	tracheostomy	3	0	0	1	0	0	0	0	0	0	0	0	0	0
699	0	59	0	0	0	0	0	0	0	0	0	0	0	0	1	3	0	0	1	0	0	47	1	47	26	0	Failure	2	0	1	0	0	0	1	0	0	0	0	0	0	0
700	0	55	0	0	0	0	0	0	0	0	0	0	0	1	0	1	1	0	0	0	0	24	1	26	8	0	Failure	2	0	1	0	0	0	0	0	1	0	0	1	0	0
701	1	55	0	0	0	0	0	0	0	0	0	0	0	1	1	1	1	0	0	0	0	2	1	2	2	0	success	1	1	0	0	0	0	0	0	0	0	0	0	0	0
702	1	40	1	0	0	0	0	0	0	0	0	0	0	0	1	3	0	0	1	0	0	6	0	8	6	1	Failure	2	0	1	0	0	0	0	1	0	0	0	0	0	0
703	1	61	0	0	0	0	0	0	0	0	0	0	0	0	1	3	0	0	1	0	0	8	0	8	8	1	tracheostomy	3	0	0	1	0	0	0	0	0	0	0	0	0	0
704	1	41	1	1	0	0	0	0	0	0	0	0	1	0	1	2	0	1	0	0	0	6	1	6	6	0	success	1	1	0	0	0	0	0	0	0	0	0	0	0	0
705	0	68	0	0	0	0	0	0	0	0	0	0	0	1	1	3	0	0	1	0	0	16	1	17	14	0	Failure	2	0	1	0	0	0	1	0	0	0	0	0	0	0
706	1	32	0	0	0	0	0	1	0	0	0	0	0	1	0	1	1	0	0	0	0	9	1	9	9	0	success	1	1	0	0	0	0	0	0	0	0	0	0	0	0
707	0	51	0	0	0	0	0	0	0	0	0	0	0	1	1	1	1	0	0	0	0	2	1	2	2	0	success	1	1	0	0	0	0	0	0	0	0	0	0	0	0
708	1	55	0	0	0	0	0	1	0	0	0	0	1	1	1	1	1	0	0	0	0	2	1	2	2	0	success	1	1	0	0	0	0	0	0	0	0	0	0	0	0
709	0	34	0	0	0	0	0	0	0	0	0	0	0	1	1	1	1	0	0	0	0	4	1	4	4	0	success	1	1	0	0	0	0	0	0	0	0	0	0	0	0
710	1	62	0	0	0	0	0	0	0	0	0	0	0	1	0	1	1	0	0	0	0	3	1	3	3	0	success	1	1	0	0	0	0	0	0	0	0	0	0	0	0
711	1	66	0	0	1	0	0	0	0	0	0	0	0	1	0	1	1	0	0	0	0	8	0	8	8	1	tracheostomy	3	0	0	1	0	0	0	0	0	0	0	0	0	0
712	1	29	0	0	0	0	0	0	0	0	0	0	0	1	0	1	1	0	0	0	0	2	1	2	2	0	success	1	1	0	0	0	0	0	0	0	0	0	0	0	0
713	1	21	0	0	0	0	0	0	0	0	0	0	0	1	0	1	1	0	0	0	0	28	0	29	25	0	Failure	2	0	1	0	0	0	0	0	0	0	0	0	0	0
714	1	57	0	0	0	0	0	0	0	0	0	0	1	1	1	2	0	1	0	0	0	2	1	2	2	0	Failure	2	0	1	0	0	0	1	0	0	0	0	0	0	0
715	1	36	0	0	0	0	0	0	0	1	0	0	0	1	0	1	1	0	0	0	0	2	1	2	2	0	success	1	1	0	0	0	0	0	0	0	0	0	0	0	0
716	1	26	0	0	0	0	0	0	0	0	0	0	0	1	0	1	1	0	0	0	0	2	1	2	2	0	success	1	1	0	0	0	0	0	0	0	0	0	0	0	0
717	0	37	0	0	0	0	0	0	0	0	0	0	0	1	0	1	1	0	0	0	0	16	1	16	16	0	success	1	1	0	0	0	0	0	0	0	0	0	0	0	0
718	1	26	0	0	0	0	0	0	0	0	0	0	0	1	0	1	1	0	0	0	0	2	1	2	2	0	success	1	1	0	0	0	0	0	0	0	0	0	0	0	0
719	0	25	0	0	0	0	0	0	0	0	0	0	0	1	0	1	1	0	0	0	0	2	1	2	2	0	success	1	1	0	0	0	0	0	0	0	0	0	0	0	0
720	1	50	1	1	0	0	0	0	0	0	0	0	0	1	1	2	0	1	0	0	0	5	1	5	5	0	success	1	1	0	0	0	0	0	0	0	0	0	0	0	0
721	0	46	0	0	0	0	0	0	0	0	0	0	0	1	1	2	0	1	0	0	0	2	1	2	2	0	success	1	1	0	0	0	0	0	0	0	0	0	0	0	0
722	0	45	0	0	0	0	0	0	0	0	0	0	0	1	0	1	1	0	0	0	0	3	1	3	3	0	success	1	1	0	0	0	0	0	0	0	0	0	0	0	0
723	1	36	0	0	0	0	0	0	0	0	0	0	0	1	0	1	1	0	0	0	0	2	1	2	2	0	success	1	1	0	0	0	0	0	0	0	0	0	0	0	0
724	0	59	0	0	0	0	0	0	0	0	0	0	1	1	0	1	1	0	0	0	0	2	1	2	2	0	success	1	1	0	0	0	0	0	0	0	0	0	0	0	0
725	0	51	0	0	0	0	0	0	0	0	0	0	0	1	0	1	1	0	0	0	0	5	1	5	5	0	success	1	1	0	0	0	0	0	0	0	0	0	0	0	0
726	1	28	1	0	0	0	0	0	0	0	0	0	0	1	1	1	1	0	0	0	0	16	1	16	16	0	success	1	1	0	0	0	0	0	0	0	0	0	0	0	0
727	1	63	0	0	0	0	0	0	0	0	0	0	0	1	1	2	0	1	0	0	0	11	0	11	11	1	tracheostomy	3	0	0	1	0	0	0	0	0	0	0	0	0	0
728	1	49	1	1	0	0	0	0	0	0	0	0	0	1	0	1	1	0	0	0	0	3	1	3	3	0	success	1	1	0	0	0	0	0	0	0	0	0	0	0	0
729	0	63	0	0	0	0	0	0	0	0	0	0	0	1	0	1	1	0	0	0	0	7	1	7	7	0	success	1	1	0	0	0	0	0	0	0	0	0	0	0	0
730	1	71	0	0	0	0	0	0	0	0	0	1	1	0	1	3	0	0	1	0	0	5	1	5	5	0	success	1	1	0	0	0	0	0	0	0	0	0	0	0	0
731	0	41	1	0	0	0	0	0	0	0	0	0	0	1	0	1	1	0	0	0	0	2	1	2	2	0	success	1	1	0	0	0	0	0	0	0	0	0	0	0	0
732	0	64	0	0	0	0	0	0	0	0	0	0	0	1	1	1	1	0	0	0	0	2	1	2	2	0	success	1	1	0	0	0	0	0	0	0	0	0	0	0	0
733	1	33	0	0	1	0	0	0	0	0	0	0	0	1	0	1	1	0	0	0	0	17	1	4	4	0	success	1	1	0	0	1	0	0	0	0	0	0	0	0	0
734	0	51	0	0	0	0	0	0	0	0	0	0	0	1	1	1	1	0	0	0	0	6	1	6	6	0	success	1	1	0	0	0	0	0	0	0	0	0	0	0	0
734	0	45	0	0	0	0	0	0	0	0	0	0	0	1	0	1	1	0	0	0	0	11	1	11	11	0	success	1	1	0	0	0	0	0	0	0	0	0	0	0	0
735	1	61	0	0	0	0	0	0	0	0	0	0	0	1	0	1	1	0	0	0	0	3	1	3	3	0	success	1	1	0	0	0	0	0	0	0	0	0	0	0	0
736	1	46	0	0	0	0	0	0	0	0	0	0	0	1	0	1	1	0	0	0	0	11	1	11	11	0	success	1	1	0	0	0	0	0	0	0	0	0	0	0	0
737	1	29	0	0	0	0	0	0	0	0	0	0	0	1	0	1	1	0	0	0	0	25	1	25	25	0	success	1	1	0	0	0	0	0	0	0	0	0	0	0	0
738	0	40	0	0	0	0	0	0	0	0	0	0	0	1	0	1	1	0	0	0	0	2	1	2	2	0	success	1	1	0	0	0	0	0	0	0	0	0	0	0	0
739	1	82	0	0	0	0	0	0	0	0	0	1	0	1	1	1	1	0	0	0	0	15	1	15	15	0	success	1	1	0	0	0	0	0	0	0	0	0	0	0	0
740	0	40	0	0	0	0	0	0	0	0	0	0	0	1	0	1	1	0	0	0	0	2	1	2	2	0	success	1	1	0	0	0	0	0	0	0	0	0	0	0	0
741	1	49	0	0	0	0	0	0	0	0	0	0	0	1	0	1	1	0	0	0	0	21	1	21	21	0	success	1	1	0	0	0	0	0	0	0	0	0	0	0	0
742	1	25	0	0	0	0	0	0	0	0	0	0	0	1	0	1	1	0	0	0	0	3	1	3	3	0	success	1	1	0	0	0	0	0	0	0	0	0	0	0	0
743	1	28	0	0	0	0	0	0	0	0	0	0	0	1	0	1	1	0	0	0	0	2	1	2	2	0	success	1	1	0	0	0	0	0	0	0	0	0	0	0	0
744	0	53	0	0	0	0	0	0	0	0	0	0	0	1	0	1	1	0	0	0	0	15	1	15	15	0	success	1	1	0	0	0	0	0	0	0	0	0	0	0	0
745	1	63	0	0	0	0	0	0	0	0	0	0	0	1	0	1	1	0	0	0	0	2	1	2	2	0	success	1	1	0	0	0	0	0	0	0	0	0	0	0	0
746	1	47	0	0	0	0	0	1	0	0	0	0	1	1	0	1	1	0	0	0	0	6	1	6	6	0	success	1	1	0	0	0	0	0	0	0	0	0	0	0	0
747	1	29	0	0	0	0	0	0	0	0	0	0	0	1	0	1	1	0	0	0	0	2	1	2	2	0	success	1	1	0	0	0	0	0	0	0	0	0	0	0	0
748	1	49	0	0	0	0	0	0	0	0	0	0	0	1	0	1	1	0	0	0	0	3	1	3	3	0	success	1	1	0	0	0	0	0	0	0	0	0	0	0	0
749	0	49	0	0	0	0	0	0	0	0	0	0	0	1	0	1	1	0	0	0	0	4	0	4	4	1	tracheostomy	3	0	0	1	0	0	0	0	0	0	0	0	0	0
750	1	21	1	1	0	0	0	0	0	0	0	0	0	1	1	3	0	0	1	0	0	21	1	22	15	0	Failure	2	0	1	0	0	0	1	0	0	0	0	0	0	0
751	1	55	1	0	0	0	0	0	0	0	0	0	0	1	0	1	1	0	0	0	0	5	1	6	2	0	Failure	2	0	1	0	0	0	1	0	0	0	0	0	0	0
752	0	27	0	0	0	0	0	0	0	0	0	0	0	1	0	1	1	0	0	0	0	7	1	7	7	0	success	1	1	0	0	0	0	0	0	0	0	0	0	0	0
753	1	69	0	0	0	0	0	0	0	0	0	0	0	1	1	1	1	0	0	0	1	49	0	49	49	1	tracheostomy	3	0	0	1	0	0	0	0	0	0	0	0	0	0
754	0	56	0	0	0	0	0	0	0	0	0	0	0	1	0	1	1	0	0	0	0	3	1	2	2	0	Failure	2	0	1	0	0	0	1	0	0	0	0	0	0	0
755	1	34	1	1	0	0	0	1	0	0	0	0	0	1	1	3	0	0	1	0	0	13	1	13	13	0	success	1	1	0	0	0	0	0	0	0	0	0	0	0	0
756	1	41	0	0	0	0	0	0	0	0	0	0	0	1	0	1	1	0	0	0	0	2	1	2	2	0	success	1	1	0	0	0	0	0	0	0	0	0	0	0	0
757	1	49	0	0	0	0	0	1	0	0	0	0	0	0	1	2	0	1	0	0	0	20	1	20	20	0	success	1	1	0	0	0	0	0	0	0	0	0	0	0	0
758	0	49	0	0	0	0	0	0	0	0	0	0	0	1	1	1	1	0	0	0	0	2	1	2	2	0	success	1	1	0	0	0	0	0	0	0	0	0	0	0	0
759	1	67	1	0	0	0	0	0	0	0	0	0	0	1	1	1	1	0	0	0	0	5	1	6	2	0	Failure	2	0	1	0	0	0	1	0	0	0	0	0	0	0
760	0	35	0	0	0	1	0	0	0	0	0	0	0	1	0	1	1	0	0	0	0	2	1	2	2	0	success	1	1	0	0	0	0	0	0	0	0	0	0	0	0
761	0	19	0	0	0	0	0	0	0	0	0	0	0	1	0	2	0	1	0	0	0	2	1	2	2	0	success	1	1	0	0	0	0	0	0	0	0	0	0	0	0
762	0	60	0	0	0	0	0	0	0	0	0	0	0	1	0	2	0	1	0	0	0	4	1	4	4	0	success	1	1	0	0	0	0	0	0	0	0	0	0	0	0
763	0	64	0	0	0	0	0	0	0	0	0	0	0	1	0	1	1	0	0	0	0	20	1	20	20	0	success	1	1	0	0	0	0	0	0	0	0	0	0	0	0
764	1	44	0	0	0	0	0	0	0	0	0	0	0	1	0	2	0	1	0	0	0	4	1	4	4	0	success	1	1	0	0	0	0	0	0	0	0	0	0	0	0
765	0	62	0	0	0	0	0	0	0	0	0	0	0	1	0	1	1	0	0	0	0	2	1	2	2	0	success	1	1	0	0	0	0	0	0	0	0	0	0	0	0
766	0	53	0	0	0	0	0	0	0	1	0	0	0	1	1	1	1	0	0	0	0	2	1	2	2	0	success	1	1	0	0	0	0	0	0	0	0	0	0	0	0
767	0	47	0	0	0	0	0	0	0	0	0	0	1	1	0	1	1	0	0	0	0	3	1	3	3	0	success	1	1	0	0	0	0	0	0	0	0	0	0	0	0
768	1	65	1	0	0	1	0	0	0	0	0	0	0	1	1	1	1	0	0	0	0	16	0	17	2	1	Failure	2	0	1	0	0	0	0	1	0	0	0	0	0	0
769	0	34	0	0	0	0	0	0	0	0	0	0	0	1	0	2	0	1	0	0	0	2	1	2	2	0	success	1	1	0	0	0	0	0	0	0	0	0	0	0	0
770	1	55	0	1	0	0	0	0	0	0	0	0	0	0	1	3	0	0	1	0	1	5	0	5	5	0	success	1	1	0	0	0	0	0	0	0	0	0	0	0	0
771	1	39	1	0	0	0	0	0	0	0	0	0	1	0	1	3	0	0	1	0	0	26	0	26	26	1	tracheostomy	3	0	0	1	0	0	0	0	0	0	0	0	0	0
772	0	69	0	0	1	0	0	0	0	0	0	0	1	1	0	1	1	0	0	0	0	26	0	5	5	1	success	1	1	0	0	1	1	0	0	0	0	0	0	0	0
773	1	57	0	0	0	0	0	0	0	0	0	0	0	1	0	1	1	0	0	0	0	27	1	27	20	0	Failure	2	0	1	0	0	0	1	0	0	0	0	0	0	0
774	1	51	0	0	0	0	0	0	0	0	0	0	0	1	0	1	1	0	0	0	0	2	1	2	2	0	success	1	1	0	0	0	0	0	0	0	0	0	0	0	0
775	1	29	0	0	0	0	0	0	0	0	0	0	0	1	0	1	1	0	0	0	0	3	1	3	3	0	success	1	1	0	0	0	0	0	0	0	0	0	0	0	0
776	0	66	0	0	0	0	1	0	0	0	0	0	1	1	1	1	1	0	0	0	0	3	1	3	3	0	success	1	1	0	0	0	0	0	0	0	0	0	0	0	0
777	1	73	0	0	0	1	0	1	0	0	0	0	1	1	1	2	0	1	0	0	1	19	0	19	19	0	success	1	1	0	0	0	0	0	0	0	0	0	0	0	0
778	0	38	0	0	0	0	0	0	0	0	0	1	0	1	0	4	0	0	0	1	0	2	1	2	2	0	success	1	1	0	0	0	0	0	0	0	0	0	0	0	0
779	1	46	0	0	0	0	0	0	0	0	0	0	0	0	1	3	0	0	1	0	1	4	0	4	4	0	success	1	1	0	0	0	0	0	0	0	0	0	0	0	0
780	1	37	0	0	0	0	0	0	0	0	0	0	0	1	1	1	1	0	0	0	0	2	1	2	2	0	success	1	1	0	0	0	0	0	0	0	0	0	0	0	0
781	0	51	0	0	0	0	0	0	0	0	0	0	0	1	0	1	1	0	0	0	0	2	1	2	2	0	success	1	1	0	0	0	0	0	0	0	0	0	0	0	0
782	0	24	0	0	0	0	0	0	0	0	0	0	0	1	1	1	1	0	0	0	0	7	1	7	7	0	success	1	1	0	0	0	0	0	0	0	0	0	0	0	0
783	1	57	0	0	0	0	1	1	0	0	0	0	1	1	0	1	1	0	0	0	0	20	1	20	20	0	success	1	1	0	0	0	0	0	0	0	0	0	0	0	0
784	1	64	0	0	0	0	0	0	0	0	0	0	1	0	1	3	0	0	1	0	0	24	1	24	18	0	Failure	2	0	1	0	0	0	1	0	0	0	0	0	0	0
785	0	38	0	0	0	0	0	0	0	0	0	0	0	1	1	1	1	0	0	0	0	2	1	2	2	0	success	1	1	0	0	0	0	0	0	0	0	0	0	0	0
786	1	49	0	0	0	0	0	0	0	0	0	0	0	1	0	1	1	0	0	0	0	12	0	12	7	1	Failure	2	0	1	0	0	0	0	0	1	0	0	0	0	1
787	0	49	0	0	0	0	0	0	0	0	0	0	0	1	0	1	1	0	0	0	0	16	0	16	6	1	Failure	2	0	1	0	0	0	0	1	0	0	0	0	0	0
788	0	48	0	0	0	0	0	0	0	0	0	0	0	1	0	1	1	0	0	0	0	2	1	2	2	0	success	1	1	0	0	0	0	0	0	0	0	0	0	0	0
789	1	45	0	0	0	0	0	0	0	0	0	0	0	1	0	2	0	1	0	0	0	3	1	3	3	0	success	1	1	0	0	0	0	0	0	0	0	0	0	0	0
790	0	31	0	0	0	0	0	0	0	0	0	0	0	1	0	1	1	0	0	0	0	2	1	2	2	0	success	1	1	0	0	0	0	0	0	0	0	0	0	0	0
791	1	42	0	0	0	0	0	0	0	0	0	0	0	1	0	1	1	0	0	0	0	2	1	2	2	0	success	1	1	0	0	0	0	0	0	0	0	0	0	0	0
792	0	56	0	0	1	0	0	0	0	0	0	0	1	1	1	1	1	0	0	0	0	11	1	23	2	0	Failure	2	0	1	0	0	0	0	0	1	0	0	1	0	0
793	0	48	0	0	0	0	0	0	0	0	0	0	0	1	0	1	1	0	0	0	0	36	1	36	36	0	success	1	1	0	0	0	0	0	0	0	0	0	0	0	0
794	0	29	0	0	0	0	0	0	0	0	0	0	0	1	0	4	0	0	0	1	0	2	1	2	2	0	success	1	1	0	0	0	0	0	0	0	0	0	0	0	0
795	1	39	1	0	0	0	0	0	0	0	0	0	0	1	0	1	1	0	0	0	0	2	1	2	2	0	success	1	1	0	0	0	0	0	0	0	0	0	0	0	0
796	1	26	1	1	0	0	0	0	0	0	0	0	0	0	1	3	0	0	1	0	0	26	1	26	26	0	success	1	1	0	0	0	0	0	0	0	0	0	0	0	0
797	0	59	0	0	0	0	0	1	0	0	0	0	1	1	0	2	0	1	0	0	0	19	1	21	11	0	Failure	2	0	1	0	0	0	1	0	0	0	0	0	0	0
798	1	78	0	0	0	0	0	1	0	0	0	0	0	0	1	3	0	0	1	0	0	15	1	2	2	0	success	1	1	0	0	1	0	0	0	0	0	0	0	0	0
799	0	43	0	0	0	0	0	0	0	0	0	0	0	1	0	1	1	0	0	0	0	2	1	2	2	0	success	1	1	0	0	0	0	0	0	0	0	0	0	0	0
800	1	35	0	0	0	0	0	0	0	0	0	0	1	0	1	2	0	1	0	0	0	2	1	2	2	0	success	1	1	0	0	0	0	0	0	0	0	0	0	0	0
801	1	30	0	0	1	0	0	0	0	0	0	0	0	1	1	1	1	0	0	0	0	9	0	12	7	0	Failure	2	0	1	0	0	0	0	0	0	0	0	0	0	0
802	0	47	0	0	0	0	0	0	0	0	0	0	1	1	0	1	1	0	0	0	0	2	1	2	2	0	success	1	1	0	0	0	0	0	0	0	0	0	0	0	0
803	0	50	0	0	0	0	0	0	0	0	0	0	0	1	1	1	1	0	0	0	0	5	1	5	5	0	success	1	1	0	0	0	0	0	0	0	0	0	0	0	0
804	0	61	0	0	0	0	0	0	0	0	0	0	0	1	1	2	0	1	0	0	0	2	1	2	2	0	success	1	1	0	0	0	0	0	0	0	0	0	0	0	0
805	1	51	0	0	1	0	0	0	0	0	0	0	1	1	0	1	1	0	0	0	0	36	1	38	2	0	Failure	2	0	1	0	0	0	1	0	0	0	0	0	0	0
806	0	43	0	0	1	0	0	0	0	0	0	0	0	1	1	1	1	0	0	0	0	2	1	2	2	0	success	1	1	0	0	0	0	0	0	0	0	0	0	0	0
807	1	44	0	0	0	0	0	0	0	0	0	0	0	1	0	1	1	0	0	0	0	6	1	6	6	0	success	1	1	0	0	0	0	0	0	0	0	0	0	0	0
808	1	49	1	1	0	0	0	0	0	0	0	0	0	1	0	1	1	0	0	0	0	2	1	2	2	0	success	1	1	0	0	0	0	0	0	0	0	0	0	0	0
809	0	33	0	0	0	0	0	0	0	0	0	0	0	1	1	1	1	0	0	0	0	2	1	2	2	0	success	1	1	0	0	0	0	0	0	0	0	0	0	0	0
810	1	41	0	0	1	0	0	0	0	0	0	0	0	1	1	2	0	1	0	0	1	2	0	3	2	0	Failure	2	0	1	0	0	0	0	0	0	1	0	0	0	0
811	0	49	0	0	0	0	0	0	0	0	0	0	0	1	0	1	1	0	0	0	0	2	1	2	2	0	success	1	1	0	0	0	0	0	0	0	0	0	0	0	0
812	0	58	0	0	0	0	0	0	0	0	0	0	0	0	1	3	0	0	1	0	0	17	0	17	17	1	tracheostomy	3	0	0	1	0	0	0	0	0	0	0	0	0	0
813	0	67	0	0	0	0	0	0	0	0	0	0	0	1	1	1	1	0	0	0	0	14	1	14	14	0	success	1	1	0	0	0	0	0	0	0	0	0	0	0	0
814	1	61	0	0	0	0	0	0	0	0	0	0	1	1	1	1	1	0	0	0	0	2	1	2	2	0	success	1	1	0	0	0	0	0	0	0	0	0	0	0	0
815	1	23	0	0	0	0	0	0	0	0	0	0	0	1	0	1	1	0	0	0	0	2	1	2	2	0	success	1	1	0	0	0	0	0	0	0	0	0	0	0	0
816	0	58	0	0	0	0	0	0	0	0	0	0	1	1	1	2	0	1	0	0	0	2	1	2	2	0	success	1	1	0	0	0	0	0	0	0	0	0	0	0	0
817	1	41	0	0	0	0	0	0	0	0	0	0	0	1	0	1	1	0	0	0	0	2	1	2	2	0	success	1	1	0	0	0	0	0	0	0	0	0	0	0	0
818	1	32	0	0	0	0	0	0	0	0	0	0	0	1	1	1	1	0	0	0	0	2	1	2	2	0	success	1	1	0	0	0	0	0	0	0	0	0	0	0	0
819	0	59	0	0	0	0	0	0	0	0	0	0	1	1	0	2	0	1	0	0	0	22	1	22	22	0	success	1	1	0	0	0	0	0	0	0	0	0	0	0	0
820	0	72	0	0	0	0	1	0	0	0	0	0	1	1	1	1	1	0	0	0	0	4	1	4	4	0	success	1	1	0	0	0	0	0	0	0	0	0	0	0	0
821	0	59	0	0	0	1	0	0	0	0	0	0	0	1	1	1	1	0	0	0	0	8	1	10	2	0	Failure	2	0	1	0	0	0	1	0	0	0	0	0	0	0
822	0	40	0	0	0	0	0	0	0	0	0	0	0	1	1	1	1	0	0	0	0	2	1	2	2	0	success	1	1	0	0	0	0	0	0	0	0	0	0	0	0
823	1	66	0	0	0	0	0	0	0	0	0	0	1	1	0	1	1	0	0	0	1	26	0	26	6	1	Failure	2	0	1	0	0	0	0	1	0	1	0	0	0	0
824	0	61	0	0	0	0	0	0	0	0	0	0	1	0	1	3	0	0	1	0	1	6	0	6	6	1	tracheostomy	3	0	0	1	0	0	0	0	0	0	0	0	0	0
825	0	48	0	0	0	0	0	0	0	0	0	0	0	1	0	1	1	0	0	0	0	2	1	2	2	0	success	1	1	0	0	0	0	0	0	0	0	0	0	0	0
826	1	34	0	0	0	0	0	0	0	0	0	0	0	1	0	1	1	0	0	0	0	2	1	2	2	0	success	1	1	0	0	0	0	0	0	0	0	0	0	0	0
827	1	56	0	0	0	0	0	0	0	0	0	0	0	1	0	1	1	0	0	0	0	6	1	6	6	0	success	1	1	0	0	0	0	0	0	0	0	0	0	0	0
828	1	25	0	0	0	0	0	0	0	0	0	0	0	1	0	2	0	1	0	0	0	8	1	8	8	0	success	1	1	0	0	0	0	0	0	0	0	0	0	0	0
829	0	54	0	0	0	0	0	0	0	0	0	0	0	1	0	1	1	0	0	0	0	6	1	6	6	0	success	1	1	0	0	0	0	0	0	0	0	0	0	0	0
830	1	33	0	0	0	0	0	0	0	0	0	0	0	1	0	1	1	0	0	0	0	16	1	16	16	0	success	1	1	0	0	0	0	0	0	0	0	0	0	0	0
831	1	55	1	0	1	0	0	0	0	0	0	0	0	0	1	2	0	1	0	0	0	13	1	2	2	0	success	1	1	0	0	1	0	0	0	0	0	0	0	出院未拔	0
832	0	55	0	0	0	0	0	0	0	0	0	0	0	1	0	1	1	0	0	0	0	16	0	16	3	1	Failure	2	0	1	0	0	0	0	1	0	0	0	0	0	0
833	0	56	0	0	0	0	0	0	0	0	0	0	1	1	1	1	1	0	0	0	0	2	1	2	2	0	success	1	1	0	0	0	0	0	0	0	0	0	0	0	0
834	0	52	0	0	0	0	0	0	0	0	0	0	1	1	0	1	1	0	0	0	0	15	0	15	13	1	Failure	2	0	1	0	0	0	0	1	0	0	0	0	0	0
835	0	30	0	0	0	0	0	0	0	0	0	0	0	1	0	4	0	0	0	1	0	2	1	2	2	0	success	1	1	0	0	0	0	0	0	0	0	0	0	0	0
836	0	53	0	0	0	0	0	0	0	0	0	0	0	0	1	1	1	0	0	0	0	2	1	2	2	0	success	1	1	0	0	0	0	0	0	0	0	0	0	0	0
837	1	54	0	0	0	0	0	0	0	0	0	0	0	1	0	2	0	1	0	0	0	16	1	18	12	0	Failure	2	0	1	0	0	0	1	0	0	0	0	0	0	0
838	0	33	0	0	0	0	0	0	0	0	0	0	0	1	0	1	1	0	0	0	1	3	0	4	2	0	Failure	2	0	1	0	0	0	0	0	0	1	0	0	0	0
839	1	46	0	0	0	0	0	0	0	0	0	0	0	1	0	2	0	1	0	0	0	2	1	2	2	0	success	1	1	0	0	0	0	0	0	0	0	0	0	0	0
840	0	57	0	0	0	0	0	0	0	0	0	0	0	1	0	1	1	0	0	0	0	12	1	12	12	0	success	1	1	0	0	0	0	0	0	0	0	0	0	0	0
841	0	44	0	0	0	0	0	0	0	0	0	0	0	1	1	1	1	0	0	0	0	2	1	2	2	0	success	1	1	0	0	0	0	0	0	0	0	0	0	0	0
842	0	60	0	0	0	0	0	1	0	0	0	0	0	1	1	1	1	0	0	0	0	2	1	2	2	0	success	1	1	0	0	0	0	0	0	0	0	0	0	0	0
843	1	47	0	0	0	0	0	0	0	0	0	0	0	1	0	1	1	0	0	0	0	10	1	11	2	0	Failure	2	0	1	0	0	0	1	0	0	0	0	0	0	0
844	0	55	0	0	1	0	0	0	0	0	0	0	0	1	1	1	1	0	0	0	0	2	1	2	2	0	success	1	1	0	0	0	0	0	0	0	0	0	0	0	0
845	0	46	0	0	0	0	0	0	0	0	0	0	0	1	1	2	0	1	0	0	0	2	1	2	2	0	success	1	1	0	0	0	0	0	0	0	0	0	0	0	0
846	0	47	0	0	0	0	0	0	0	0	0	0	0	1	0	1	1	0	0	0	0	2	1	2	2	0	success	1	1	0	0	0	0	0	0	0	0	0	0	0	0
847	0	50	0	0	1	0	0	1	0	0	0	0	0	1	1	1	1	0	0	0	0	6	1	6	6	0	success	1	1	0	0	0	0	0	0	0	0	0	0	0	0
848	0	62	0	0	0	0	0	0	0	0	0	0	0	1	1	1	1	0	0	0	0	5	1	5	5	0	success	1	1	0	0	0	0	0	0	0	0	0	0	0	0
849	0	37	0	0	1	0	0	0	0	0	0	0	0	1	0	1	1	0	0	0	0	15	0	15	2	1	Failure	2	0	1	0	0	0	0	1	0	0	0	0	0	0
850	1	30	1	0	1	0	0	0	0	0	0	0	0	1	0	1	1	0	0	0	0	4	1	4	4	0	success	1	1	0	0	0	0	0	0	0	0	0	0	0	0
850	0	29	0	0	0	0	0	0	0	0	0	0	0	1	1	1	1	0	0	0	0	2	1	2	2	0	success	1	1	0	0	0	0	0	0	0	0	0	0	0	0
851	0	56	0	0	0	0	0	0	0	0	0	0	0	1	0	1	1	0	0	0	0	4	1	4	4	0	success	1	1	0	0	0	0	0	0	0	0	0	0	0	0
852	1	58	0	0	1	0	0	0	0	0	0	0	1	1	1	1	1	0	0	0	0	8	1	2	2	0	success	1	1	0	0	1	0	0	0	0	0	0	0	0	0
853	0	50	0	0	0	0	0	0	0	0	0	0	0	1	0	1	1	0	0	0	0	2	1	2	2	0	success	1	1	0	0	0	0	0	0	0	0	0	0	0	0
854	0	67	0	0	0	0	0	0	0	0	0	0	1	1	0	1	1	0	0	0	0	32	0	34	2	1	Failure	2	0	1	0	0	0	0	1	0	0	0	0	0	0
855	1	50	0	0	0	0	0	0	0	0	0	0	0	1	0	1	1	0	0	0	0	2	1	2	2	0	success	1	1	0	0	0	0	0	0	0	0	0	0	0	0
856	0	62	0	0	0	0	0	1	0	0	0	0	0	0	1	3	0	0	1	0	0	11	1	11	11	0	success	1	1	0	0	0	0	0	0	0	0	0	0	0	0
857	1	49	0	0	0	0	0	0	0	0	0	0	1	1	1	1	1	0	0	0	0	2	1	2	2	0	success	1	1	0	0	0	0	0	0	0	0	0	0	0	0
858	1	71	1	0	0	0	0	0	0	0	0	0	0	1	1	1	1	0	0	0	0	10	1	9	9	0	success	1	1	0	0	1	0	0	0	0	0	0	0	0	0
859	1	38	0	0	0	0	0	0	0	0	0	0	0	1	1	1	1	0	0	0	0	4	1	4	4	0	success	1	1	0	0	0	0	0	0	0	0	0	0	0	0
860	0	61	0	0	1	0	0	1	0	0	0	0	1	1	0	1	1	0	0	0	0	5	1	13	2	0	Failure	2	0	1	0	0	0	1	0	0	0	0	0	0	0
861	0	41	0	0	0	0	0	0	0	0	0	0	0	1	0	1	1	0	0	0	0	5	1	5	5	0	success	1	1	0	0	0	0	0	0	0	0	0	0	0	0
862	0	58	0	0	0	0	0	0	0	0	0	0	0	1	0	1	1	0	0	0	0	3	1	3	3	0	success	1	1	0	0	0	0	0	0	0	0	0	0	0	0
863	0	50	1	1	0	1	0	0	0	0	0	0	0	1	0	1	1	0	0	0	0	2	1	2	2	0	success	1	1	0	0	0	0	0	0	0	0	0	0	0	0
864	1	38	0	0	0	0	0	0	0	0	0	0	1	1	1	1	1	0	0	0	0	9	1	9	9	0	success	1	1	0	0	0	0	0	0	0	0	0	0	0	0
865	0	67	0	0	0	0	0	0	0	0	0	0	1	1	1	1	1	0	0	0	0	2	1	2	2	0	success	1	1	0	0	0	0	0	0	0	0	0	0	0	0
866	0	45	0	0	0	0	0	0	0	0	0	0	0	1	0	1	1	0	0	0	0	10	1	10	10	0	success	1	1	0	0	0	0	0	0	0	0	0	0	0	0
867	1	26	0	0	0	1	0	0	0	0	0	0	0	1	0	2	0	1	0	0	0	4	1	4	4	0	success	1	1	0	0	0	0	0	0	0	0	0	0	0	0
868	1	54	0	0	0	0	0	0	0	0	1	0	0	1	0	1	1	0	0	0	0	17	1	23	6	0	Failure	2	0	1	0	0	0	0	0	1	0	0	1	0	0
869	0	62	0	0	1	0	0	0	0	0	0	0	0	1	0	1	1	0	0	0	0	14	0	14	14	1	tracheostomy	3	0	0	1	0	0	0	0	0	0	0	0	0	0
870	0	72	0	0	0	0	0	0	0	0	0	0	1	1	0	2	0	1	0	0	0	4	1	4	4	0	success	1	1	0	0	0	0	0	0	0	0	0	0	0	0
871	0	35	0	0	1	1	0	0	0	0	0	0	0	1	0	1	1	0	0	0	0	8	0	8	7	1	Failure	2	0	1	0	0	0	0	1	0	0	0	0	0	0
872	0	54	0	1	0	0	0	0	0	0	0	0	0	1	0	1	1	0	0	0	0	2	1	2	2	0	success	1	1	0	0	0	0	0	0	0	0	0	0	0	0
873	0	70	0	0	1	1	0	1	0	0	0	0	1	1	1	1	1	0	0	0	0	3	1	7	2	0	Failure	2	0	1	0	0	0	1	0	0	0	0	0	0	0
874	1	51	1	1	0	0	0	0	0	0	0	0	0	1	1	1	1	0	0	0	0	2	1	2	2	0	success	1	1	0	0	0	0	0	0	0	0	0	0	0	0
875	1	32	1	0	0	0	0	0	0	0	0	0	0	1	0	4	0	0	0	1	0	2	1	2	2	0	success	1	1	0	0	0	0	0	0	0	0	0	0	0	0
876	0	24	0	0	0	0	0	0	0	0	0	0	0	1	0	2	0	1	0	0	0	2	1	2	2	0	success	1	1	0	0	0	0	0	0	0	0	0	0	0	0
877	0	64	0	0	0	0	0	0	0	0	0	0	0	1	0	1	1	0	0	0	0	2	1	2	2	0	success	1	1	0	0	0	0	0	0	0	0	0	0	0	0
878	1	68	1	0	0	0	0	1	0	0	0	0	1	1	1	1	1	0	0	0	0	3	1	3	3	0	success	1	1	0	0	0	0	0	0	0	0	0	0	0	0
879	1	38	0	0	0	0	0	0	0	0	0	0	0	1	0	1	1	0	0	0	0	21	1	21	21	0	success	1	1	0	0	0	0	0	0	0	0	0	0	0	0
880	1	33	0	0	0	0	0	0	0	0	0	0	0	1	0	1	1	0	0	0	0	2	1	2	2	0	success	1	1	0	0	0	0	0	0	0	0	0	0	0	0
881	0	33	0	0	0	0	0	0	0	0	0	0	0	1	0	1	1	0	0	0	0	5	1	5	5	0	success	1	1	0	0	0	0	0	0	0	0	0	0	0	0
882	1	50	0	0	0	0	0	0	0	0	0	0	0	1	0	1	1	0	0	0	0	2	1	2	2	0	success	1	1	0	0	0	0	0	0	0	0	0	0	0	0
883	0	45	0	0	0	0	0	0	0	0	0	0	0	1	0	1	1	0	0	0	0	7	0	7	7	1	tracheostomy	3	0	0	1	0	0	0	0	0	0	0	0	0	0
884	1	66	0	0	1	0	0	0	0	0	0	0	0	1	1	1	1	0	0	0	0	22	0	24	2	1	Failure	2	0	1	0	0	0	0	0	1	0	0	0	1	0
885	0	60	0	0	0	0	0	0	0	0	0	0	0	1	1	3	0	0	1	0	0	9	1	9	9	0	success	1	1	0	0	0	0	0	0	0	0	0	0	0	0
886	1	34	0	0	0	1	0	0	0	0	0	1	0	1	1	1	1	0	0	0	0	2	1	2	2	0	success	1	1	0	0	0	0	0	0	0	0	0	0	0	0
887	0	34	0	0	0	0	0	0	0	0	0	0	0	1	0	1	1	0	0	0	0	4	1	4	4	0	success	1	1	0	0	0	0	0	0	0	0	0	0	0	0
888	1	46	0	0	0	0	0	0	0	0	0	0	0	1	1	1	1	0	0	0	0	13	1	14	2	0	Failure	2	0	1	0	0	0	1	0	0	0	0	0	0	0
889	0	30	0	0	0	0	0	0	0	0	0	0	0	1	0	1	1	0	0	0	0	4	1	4	4	0	success	1	1	0	0	0	0	0	0	0	0	0	0	0	0
890	1	67	0	0	0	0	0	0	0	0	0	0	0	1	1	1	1	0	0	0	0	4	1	4	4	0	success	1	1	0	0	0	0	0	0	0	0	0	0	0	0
891	0	39	0	0	0	0	0	0	0	0	0	0	0	1	1	2	0	1	0	0	0	19	1	19	5	0	Failure	2	0	1	0	0	0	1	0	0	0	0	0	0	0
892	0	26	1	0	0	0	0	0	0	0	0	0	0	1	0	2	0	1	0	0	0	2	1	2	2	0	success	1	1	0	0	0	0	0	0	0	0	0	0	0	0
893	0	57	0	0	0	0	0	0	0	0	0	0	0	1	0	1	1	0	0	0	0	2	1	2	2	0	success	1	1	0	0	0	0	0	0	0	0	0	0	0	0
894	0	65	0	0	0	0	0	0	0	0	0	0	1	1	0	1	1	0	0	0	0	2	1	2	2	0	success	1	1	0	0	0	0	0	0	0	0	0	0	0	0
895	0	55	0	0	0	0	0	0	0	0	0	0	0	1	0	1	1	0	0	0	0	2	1	2	2	0	success	1	1	0	0	0	0	0	0	0	0	0	0	0	0
896	1	35	1	0	0	0	0	0	0	0	0	0	0	1	0	1	1	0	0	0	0	2	1	2	2	0	success	1	1	0	0	0	0	0	0	0	0	0	0	0	0
897	1	60	0	0	0	0	0	0	0	0	0	0	0	1	0	1	1	0	0	0	0	2	1	2	2	0	success	1	1	0	0	0	0	0	0	0	0	0	0	0	0
898	1	36	0	0	0	0	0	0	0	0	0	0	0	1	0	1	1	0	0	0	0	7	1	8	2	0	Failure	2	0	1	0	0	0	1	0	0	0	0	0	0	0
899	0	67	0	0	0	0	0	0	0	0	0	0	0	1	0	1	1	0	0	0	0	5	1	5	5	0	success	1	1	0	0	0	0	0	0	0	0	0	0	0	0
900	1	40	0	0	0	0	0	0	0	0	0	0	0	1	0	1	1	0	0	0	0	2	1	2	2	0	success	1	1	0	0	0	0	0	0	0	0	0	0	0	0
901	0	29	0	0	0	0	0	0	0	0	0	0	0	1	1	1	1	0	0	0	0	2	1	2	2	0	success	1	1	0	0	0	0	0	0	0	0	0	0	0	0
902	1	70	1	0	0	0	0	1	0	0	0	0	0	1	0	1	1	0	0	0	0	8	1	8	8	0	success	1	1	0	0	0	0	0	0	0	0	0	0	0	0
903	1	34	1	0	0	0	0	0	0	0	0	0	0	1	1	1	1	0	0	0	0	4	1	6	2	0	Failure	2	0	1	0	0	0	1	0	0	0	0	0	0	0
904	0	63	0	0	0	0	0	0	0	0	0	0	0	1	0	1	1	0	0	0	0	2	1	2	2	0	success	1	1	0	0	0	0	0	0	0	0	0	0	0	0
905	0	56	0	0	0	0	0	0	0	0	0	0	1	1	0	1	1	0	0	0	0	27	0	27	24	1	Failure	2	0	1	0	0	0	0	1	0	0	0	0	0	0
906	0	58	0	0	1	0	0	0	0	0	0	0	1	1	0	1	1	0	0	0	0	7	1	12	2	0	Failure	2	0	1	0	0	0	1	0	0	0	0	0	0	0
907	1	65	0	0	0	0	1	0	0	0	0	1	1	1	1	2	0	1	0	0	0	8	1	8	8	0	success	1	1	0	0	0	0	0	0	0	0	0	0	0	0
908	1	39	0	0	1	1	0	0	0	0	0	0	0	1	1	1	1	0	0	0	0	2	1	2	2	0	success	1	1	0	0	0	0	0	0	0	0	0	0	0	0
909	0	52	0	0	0	0	0	1	0	0	0	0	0	1	0	4	0	0	0	1	0	2	1	2	2	0	success	1	1	0	0	0	0	0	0	0	0	0	0	0	0
910	1	78	0	0	0	0	1	0	0	0	0	0	1	0	1	2	0	1	0	0	0	2	1	4	2	0	Failure	2	0	1	0	0	0	1	0	0	0	0	0	0	0
911	0	66	0	0	0	0	0	0	0	0	0	0	0	1	0	1	1	0	0	0	0	11	1	11	5	0	Failure	2	0	1	0	0	0	1	0	0	0	0	0	0	0
912	0	55	1	0	0	0	0	0	0	0	0	0	1	0	1	2	0	1	0	0	0	19	0	19	19	1	tracheostomy	3	0	0	1	0	0	0	0	0	0	0	0	0	0
913	0	54	0	0	0	0	0	0	0	0	0	0	0	0	1	3	0	0	1	0	0	10	1	10	6	0	Failure	2	0	1	0	0	0	1	0	0	0	0	0	0	0
914	1	49	0	0	0	0	0	0	0	0	0	0	0	1	1	1	1	0	0	0	0	2	1	2	2	0	success	1	1	0	0	0	0	0	0	0	0	0	0	0	0
915	1	65	0	0	0	0	0	0	0	0	0	0	0	1	1	1	1	0	0	0	0	3	1	3	3	0	success	1	1	0	0	0	0	0	0	0	0	0	0	0	0
916	0	44	0	0	0	0	0	0	1	0	0	0	0	1	0	4	0	0	0	1	0	2	1	2	2	0	success	1	1	0	0	0	0	0	0	0	0	0	0	0	0
917	0	50	0	0	0	0	0	0	0	0	0	0	0	1	1	1	1	0	0	0	0	2	1	2	2	0	success	1	1	0	0	0	0	0	0	0	0	0	0	0	0
918	0	74	0	0	0	0	0	1	0	0	0	1	0	1	1	1	1	0	0	0	0	6	1	6	6	0	success	1	1	0	0	0	0	0	0	0	0	0	0	0	0
919	1	35	0	0	0	0	0	0	0	0	0	0	0	0	1	3	0	0	1	0	0	19	1	19	19	0	success	1	1	0	0	0	0	0	0	0	0	0	0	0	0
920	1	56	0	0	0	1	0	0	0	0	0	0	0	1	0	1	1	0	0	0	1	13	0	17	2	0	Failure	2	0	1	0	0	0	0	0	0	1	0	0	0	0
921	0	50	0	0	0	0	0	0	0	0	0	0	0	0	1	2	0	1	0	0	0	4	0	4	4	1	tracheostomy	3	0	0	1	0	0	0	0	0	0	0	0	0	0
922	1	46	0	0	0	0	0	1	0	0	0	0	1	0	1	2	0	1	0	0	1	24	0	24	8	0	Failure	2	0	1	0	0	0	0	0	0	1	0	0	0	0
923	1	62	0	0	0	0	0	0	0	0	0	0	0	1	1	3	0	0	1	0	0	9	1	9	9	0	success	1	1	0	0	0	0	0	0	0	0	0	0	0	0
924	1	52	0	0	0	0	0	0	0	0	0	0	0	0	1	3	0	0	1	0	0	9	1	9	9	0	success	1	1	0	0	0	0	0	0	0	0	0	0	0	0
925	0	44	0	0	0	0	0	0	0	0	0	0	0	1	0	1	1	0	0	0	0	15	0	15	15	1	tracheostomy	3	0	0	1	0	0	0	0	0	0	0	0	0	0
926	0	54	0	0	0	0	0	0	0	0	0	0	0	1	0	1	1	0	0	0	0	2	1	2	2	0	success	1	1	0	0	0	0	0	0	0	0	0	0	0	0
927	0	47	0	0	0	0	0	0	0	0	0	0	0	1	0	1	1	0	0	0	0	7	0	7	7	1	tracheostomy	3	0	0	1	0	0	0	0	0	0	0	0	0	0
928	0	26	0	0	0	0	0	0	0	0	0	0	0	1	0	2	0	1	0	0	0	2	1	2	2	0	success	1	1	0	0	0	0	0	0	0	0	0	0	0	0
929	1	32	0	0	0	0	0	0	0	0	0	0	0	1	1	2	0	1	0	0	0	5	1	5	5	0	success	1	1	0	0	0	0	0	0	0	0	0	0	0	0
930	0	46	0	0	0	1	0	0	0	0	0	0	0	1	0	1	1	0	0	0	0	2	1	2	2	0	success	1	1	0	0	0	0	0	0	0	0	0	0	0	0
931	0	48	0	0	0	0	0	0	0	0	0	0	0	1	0	1	1	0	0	0	0	16	0	16	10	1	Failure	2	0	1	0	0	0	0	1	0	0	0	0	0	0
932	0	54	0	0	0	0	0	0	0	0	0	0	0	1	1	2	0	1	0	0	0	2	1	2	2	0	success	1	1	0	0	0	0	0	0	0	0	0	0	0	0
933	0	31	0	0	0	0	0	0	0	0	0	0	0	1	0	2	0	1	0	0	0	2	1	2	2	0	success	1	1	0	0	0	0	0	0	0	0	0	0	0	0
934	0	61	0	0	0	0	0	0	0	0	0	0	1	1	1	1	1	0	0	0	0	5	1	5	5	0	success	1	1	0	0	0	0	0	0	0	0	0	0	0	0
935	0	45	0	0	0	0	0	0	0	0	0	0	0	1	0	1	1	0	0	0	0	2	1	2	2	0	success	1	1	0	0	0	0	0	0	0	0	0	0	0	0
936	1	50	0	0	0	0	0	0	0	0	0	0	0	1	1	1	1	0	0	0	0	2	1	2	2	0	success	1	1	0	0	0	0	0	0	0	0	0	0	0	0
937	1	43	0	0	1	0	0	0	0	0	0	0	1	1	1	1	1	0	0	0	0	28	1	36	2	0	Failure	2	0	1	0	0	0	0	0	1	0	0	1	0	0
938	1	39	1	0	0	0	0	0	0	0	0	0	0	1	0	1	1	0	0	0	0	20	0	21	9	1	Failure	2	0	1	0	0	0	0	0	1	0	0	0	0	1
939	0	49	0	0	0	1	0	0	0	0	0	0	0	1	0	1	1	0	0	0	0	2	1	2	2	0	success	1	1	0	0	0	0	0	0	0	0	0	0	0	0
940	0	51	0	0	0	0	0	0	0	0	0	0	0	1	1	1	1	0	0	0	0	5	1	5	5	0	success	1	1	0	0	0	0	0	0	0	0	0	0	0	0
941	1	62	1	1	0	0	0	1	0	0	0	0	0	1	1	1	1	0	0	0	0	2	1	2	2	0	success	1	1	0	0	0	0	0	0	0	0	0	0	0	0
942	0	63	0	0	0	0	0	0	0	0	0	0	0	1	1	2	0	1	0	0	0	11	1	11	11	0	success	1	1	0	0	0	0	0	0	0	0	0	0	0	0
943	1	22	1	0	0	0	0	0	0	0	0	0	0	1	0	1	1	0	0	0	0	15	0	15	15	1	Failure	2	0	1	0	0	0	0	1	0	0	0	0	0	0
944	1	49	1	0	0	0	0	0	0	0	0	0	0	1	0	1	1	0	0	0	0	13	1	14	3	0	Failure	2	0	1	0	0	0	1	0	0	0	0	0	0	0
945	1	33	0	0	0	0	0	0	0	0	0	0	0	1	0	1	1	0	0	0	0	36	0	36	33	1	Failure	2	0	1	0	0	0	0	1	0	0	0	0	0	0
946	1	66	0	0	0	0	0	1	0	0	0	0	0	1	0	1	1	0	0	0	0	5	1	5	5	0	success	1	1	0	0	0	0	0	0	0	0	0	0	0	0
947	1	37	1	0	0	0	0	0	0	0	0	0	0	1	1	1	1	0	0	0	0	2	1	2	2	0	success	1	1	0	0	0	0	0	0	0	0	0	0	0	0
948	0	65	0	0	0	0	0	0	0	0	0	0	1	1	1	2	0	1	0	0	0	2	1	2	2	0	success	1	1	0	0	0	0	0	0	0	0	0	0	0	0
949	0	68	0	0	0	0	0	0	0	0	0	0	1	1	1	2	0	1	0	0	0	2	1	2	2	0	success	1	1	0	0	0	0	0	0	0	0	0	0	0	0
950	0	25	0	0	0	0	0	0	0	0	0	0	0	1	0	2	0	1	0	0	0	4	1	4	4	0	success	1	1	0	0	0	0	0	0	0	0	0	0	0	0
951	1	68	0	1	0	0	1	1	0	0	0	0	1	1	1	1	1	0	0	0	0	17	1	19	2	0	Failure	2	0	1	0	0	0	1	0	0	0	0	0	0	0
952	1	43	1	0	0	0	0	1	0	0	0	0	1	0	1	2	0	1	0	0	0	9	1	12	2	0	Failure	2	0	1	0	0	0	1	0	0	0	0	0	0	0
953	1	70	0	0	0	0	1	1	0	0	0	0	1	1	1	3	0	0	1	0	0	14	0	14	14	1	tracheostomy	3	0	0	1	0	0	0	0	0	0	0	0	0	0
954	0	33	0	0	0	0	0	0	0	0	0	0	0	1	0	2	0	1	0	0	0	8	0	9	5	1	Failure	2	0	1	0	0	0	0	1	0	0	0	0	0	0
955	1	66	0	0	1	0	0	1	0	0	0	0	1	1	0	1	1	0	0	0	0	12	0	2	2	1	success	1	1	0	0	1	1	0	0	0	0	0	0	0	0
956	1	19	0	0	0	0	0	0	0	0	0	0	0	1	0	2	0	1	0	0	0	6	1	6	6	0	success	1	1	0	0	0	0	0	0	0	0	0	0	0	0
957	1	66	1	0	0	0	0	0	0	0	0	0	1	0	1	2	0	1	0	0	0	7	1	2	2	0	success	1	1	0	0	1	0	0	0	0	0	0	0	0	0
958	1	47	0	0	0	0	0	0	0	0	0	0	1	1	1	2	0	1	0	0	0	8	1	11	2	0	Failure	2	0	1	0	0	0	1	0	0	0	0	0	0	0
959	1	41	0	0	0	0	0	0	0	0	0	0	0	1	0	1	1	0	0	0	0	2	1	2	2	0	success	1	1	0	0	0	0	0	0	0	0	0	0	0	0
960	1	56	0	0	0	0	0	0	0	0	0	0	0	1	1	4	0	0	0	1	0	23	0	28	2	1	Failure	2	0	1	0	0	0	0	0	1	0	0	0	0	1
961	0	45	0	0	0	0	0	0	0	0	0	0	0	1	0	1	1	0	0	0	0	2	1	2	2	0	success	1	1	0	0	0	0	0	0	0	0	0	0	0	0
962	1	29	0	0	0	0	0	0	0	0	0	0	0	1	0	2	0	1	0	0	0	2	1	2	2	0	success	1	1	0	0	0	0	0	0	0	0	0	0	0	0
963	0	66	0	0	0	0	0	0	0	0	0	1	1	1	1	2	0	1	0	0	0	6	1	6	6	0	success	1	1	0	0	0	0	0	0	0	0	0	0	0	0
964	0	35	0	0	0	0	0	0	0	0	0	0	0	1	0	1	1	0	0	0	0	26	0	30	2	1	Failure	2	0	1	0	0	0	0	0	1	0	0	0	0	1
965	1	27	0	0	0	0	0	0	0	0	0	0	0	1	0	1	1	0	0	0	0	6	1	6	6	0	success	1	1	0	0	0	0	0	0	0	0	0	0	0	0
966	0	54	0	0	0	0	0	0	0	0	0	0	0	1	0	1	1	0	0	0	0	2	1	2	2	0	success	1	1	0	0	0	0	0	0	0	0	0	0	0	0
967	0	53	0	0	0	0	0	0	0	0	0	0	0	1	0	1	1	0	0	0	0	2	1	2	2	0	success	1	1	0	0	0	0	0	0	0	0	0	0	0	0
968	1	34	0	0	0	0	0	0	0	0	0	0	0	1	1	1	1	0	0	0	0	4	1	4	4	0	success	1	1	0	0	0	0	0	0	0	0	0	0	0	0
969	0	64	0	0	0	0	0	1	0	0	0	1	1	1	1	2	0	1	0	0	0	27	1	27	27	0	success	1	1	0	0	0	0	0	0	0	0	0	0	0	0
970	1	20	0	0	0	0	0	0	0	0	0	0	0	1	1	1	1	0	0	0	0	3	1	3	3	0	success	1	1	0	0	0	0	0	0	0	0	0	0	0	0
971	0	43	0	0	0	0	0	0	0	0	0	0	0	1	0	1	1	0	0	0	0	11	1	11	11	0	success	1	1	0	0	0	0	0	0	0	0	0	0	0	0
972	1	52	1	0	1	0	0	0	0	0	0	0	1	1	0	1	1	0	0	0	0	14	1	15	8	0	Failure	2	0	1	0	0	0	1	0	0	0	0	0	0	0
973	1	39	0	0	0	0	0	0	0	0	0	0	0	1	0	1	1	0	0	0	0	5	1	5	5	0	success	1	1	0	0	0	0	0	0	0	0	0	0	0	0
974	1	29	0	0	0	0	0	0	0	0	0	0	0	1	1	1	1	0	0	0	1	6	0	6	6	0	success	1	1	0	0	0	0	0	0	0	0	0	0	0	0
975	0	41	0	0	0	0	0	0	0	0	0	0	0	1	0	1	1	0	0	0	0	2	1	2	2	0	success	1	1	0	0	0	0	0	0	0	0	0	0	0	0
976	0	41	0	0	0	1	0	0	0	0	0	0	0	1	1	1	1	0	0	0	0	19	1	19	19	0	success	1	1	0	0	0	0	0	0	0	0	0	0	0	0
977	1	57	0	0	0	1	0	0	0	0	0	0	0	1	0	1	1	0	0	0	0	2	1	2	2	0	success	1	1	0	0	0	0	0	0	0	0	0	0	0	0
978	1	48	0	0	0	0	0	1	0	0	0	0	0	1	0	1	1	0	0	0	0	2	1	2	2	0	success	1	1	0	0	0	0	0	0	0	0	0	0	0	0
979	1	66	1	0	0	0	0	0	0	0	0	0	0	1	0	1	1	0	0	0	0	6	1	6	6	0	success	1	1	0	0	0	0	0	0	0	0	0	0	0	0
980	0	63	0	0	0	0	0	0	0	0	0	0	0	1	1	1	1	0	0	0	0	3	1	3	3	0	success	1	1	0	0	0	0	0	0	0	0	0	0	0	0
981	1	55	0	0	0	0	0	0	0	0	0	0	1	1	0	2	0	1	0	0	0	3	1	3	3	0	success	1	1	0	0	0	0	0	0	0	0	0	0	0	0
982	1	27	0	0	0	0	0	0	0	0	0	0	0	1	1	3	0	0	1	0	0	15	1	15	15	0	success	1	1	0	0	0	0	0	0	0	0	0	0	0	0
983	0	59	0	0	0	0	0	0	0	0	0	0	0	1	0	1	1	0	0	0	0	6	1	6	6	0	success	1	1	0	0	0	0	0	0	0	0	0	0	0	0
984	0	39	0	0	1	0	0	0	0	0	0	0	1	1	0	1	1	0	0	0	0	12	1	15	2	0	Failure	2	0	1	0	0	0	0	0	1	0	0	1	0	0
985	1	58	1	1	1	0	0	0	0	0	0	0	0	1	0	1	1	0	0	0	0	6	1	12	2	0	Failure	2	0	1	0	0	0	1	0	0	0	0	0	0	0
986	0	53	0	0	0	0	0	0	0	0	0	0	0	1	1	1	1	0	0	0	0	8	1	9	2	0	Failure	2	0	1	0	0	0	1	0	0	0	0	0	0	0
987	0	41	0	0	0	0	0	0	0	0	0	0	1	1	0	1	1	0	0	0	0	4	1	4	4	0	success	1	1	0	0	0	0	0	0	0	0	0	0	0	0
987	0	38	0	0	0	0	0	0	0	0	0	0	0	1	0	1	1	0	0	0	0	7	0	7	3	1	Failure	2	0	1	0	0	0	0	0	1	0	0	0	0	1
988	0	53	0	0	0	0	0	0	0	0	0	0	0	1	1	2	0	1	0	0	0	2	1	2	2	0	success	1	1	0	0	0	0	0	0	0	0	0	0	0	0
989	0	59	0	0	0	0	0	0	1	0	0	0	0	1	1	1	1	0	0	0	0	2	1	2	2	0	success	1	1	0	0	0	0	0	0	0	0	0	0	0	0
990	0	63	0	0	0	0	0	0	0	0	0	0	1	1	0	2	0	1	0	0	0	6	1	6	6	0	success	1	1	0	0	0	0	0	0	0	0	0	0	0	0
991	0	68	0	0	0	0	0	0	0	0	0	0	0	1	1	2	0	1	0	0	0	2	1	2	2	0	success	1	1	0	0	0	0	0	0	0	0	0	0	0	0
992	0	50	0	0	0	0	0	1	0	0	0	0	0	1	1	1	1	0	0	0	0	6	1	6	6	0	success	1	1	0	0	0	0	0	0	0	0	0	0	0	0
993	0	64	0	0	0	0	0	0	0	0	0	0	1	1	1	2	0	1	0	0	0	8	1	9	2	0	Failure	2	0	1	0	0	0	1	0	0	0	0	0	0	0
994	1	52	0	0	0	0	0	0	0	0	0	0	0	1	0	2	0	1	0	0	0	7	1	7	7	0	success	1	1	0	0	0	0	0	0	0	0	0	0	0	0
995	0	31	0	0	0	0	0	0	0	0	0	0	0	1	0	1	1	0	0	0	0	3	1	3	3	0	success	1	1	0	0	0	0	0	0	0	0	0	0	0	0
996	0	50	0	0	0	0	0	0	0	0	0	0	0	1	0	1	1	0	0	0	0	4	1	4	4	0	success	1	1	0	0	0	0	0	0	0	0	0	0	0	0
997	0	68	0	0	0	0	0	0	0	0	0	0	0	1	1	4	0	0	0	1	0	14	1	14	14	0	success	1	1	0	0	0	0	0	0	0	0	0	0	0	0
998	0	52	0	0	0	0	0	0	0	0	0	0	0	1	1	1	1	0	0	0	0	3	1	3	3	0	success	1	1	0	0	0	0	0	0	0	0	0	0	0	0
999	0	48	0	0	0	0	0	0	0	0	0	0	0	1	1	1	1	0	0	0	0	7	0	7	5	1	Failure	2	0	1	0	0	0	0	1	0	0	0	0	0	0
1000	1	28	0	0	0	0	0	0	0	0	0	0	0	1	0	1	1	0	0	0	0	15	1	15	15	0	success	1	1	0	0	0	0	0	0	0	0	0	0	0	0
1001	1	58	0	0	0	0	0	0	0	0	0	0	0	0	1	3	0	0	1	0	0	8	1	8	8	0	success	1	1	0	0	0	0	0	0	0	0	0	0	0	0
1002	1	53	0	0	0	0	0	0	0	0	0	0	0	1	0	1	1	0	0	0	0	9	0	9	9	1	tracheostomy	3	0	0	1	0	0	0	0	0	0	0	0	0	0
1003	1	43	0	0	0	0	0	0	0	0	0	0	0	1	0	1	1	0	0	0	0	7	1	7	7	0	success	1	1	0	0	0	0	0	0	0	0	0	0	0	0
1004	1	51	0	0	0	0	0	0	0	0	0	0	1	1	0	1	1	0	0	0	0	2	1	2	2	0	success	1	1	0	0	0	0	0	0	0	0	0	0	0	0
1005	1	50	1	0	0	0	0	0	0	0	0	0	0	0	1	3	0	0	1	0	0	2	0	2	2	1	success	1	1	0	0	0	1	0	0	0	0	0	0	0	0
1006	0	63	0	0	0	0	0	0	0	0	0	0	1	0	1	2	0	1	0	0	0	19	0	23	2	1	Failure	2	0	1	0	0	0	0	0	1	0	0	1	0	0
1007	1	47	1	1	0	0	0	0	0	0	0	0	0	0	1	2	0	1	0	0	0	10	1	10	10	0	success	1	1	0	0	0	0	0	0	0	0	0	0	0	0
1008	1	54	0	0	0	0	0	0	0	0	0	0	0	1	0	2	0	1	0	0	0	2	1	2	2	0	success	1	1	0	0	0	0	0	0	0	0	0	0	0	0
1009	0	25	0	0	0	0	0	0	0	0	0	0	0	1	0	1	1	0	0	0	0	27	0	27	27	1	tracheostomy	3	0	0	1	0	0	0	0	0	0	0	0	0	0
1010	1	59	0	0	0	0	0	0	0	0	0	1	0	0	1	3	0	0	1	0	1	3	0	3	3	0	success	1	1	0	0	0	0	0	0	0	0	0	0	0	0
1011	0	47	0	0	0	0	0	0	0	0	0	0	0	0	1	1	1	0	0	0	0	2	1	2	2	0	success	1	1	0	0	0	0	0	0	0	0	0	0	0	0
1012	1	31	0	0	0	0	0	0	0	0	0	0	0	1	0	1	1	0	0	0	0	2	1	2	2	0	success	1	1	0	0	0	0	0	0	0	0	0	0	0	0
1013	1	47	0	0	0	0	0	0	0	0	0	0	0	1	0	1	1	0	0	0	0	8	1	8	8	0	success	1	1	0	0	0	0	0	0	0	0	0	0	0	0
1014	0	45	0	0	0	0	0	0	0	0	0	0	1	1	0	1	1	0	0	0	0	4	1	4	4	0	success	1	1	0	0	0	0	0	0	0	0	0	0	0	0
1015	1	75	0	0	0	0	0	1	0	0	0	0	1	1	0	1	1	0	0	0	0	12	1	13	4	0	Failure	2	0	1	0	0	0	1	0	0	0	0	0	0	0
1016	1	64	0	0	0	0	0	0	0	0	0	0	0	1	0	2	0	1	0	0	0	7	1	7	7	0	success	1	1	0	0	0	0	0	0	0	0	0	0	0	0
1017	1	44	0	0	0	0	0	0	0	0	0	0	0	1	0	1	1	0	0	0	0	16	0	16	16	1	tracheostomy	3	0	0	1	0	0	0	0	0	0	0	0	0	0
1018	1	53	0	0	0	0	0	1	0	0	0	0	0	1	1	4	0	0	0	1	0	28	0	33	14	1	Failure	2	0	1	0	0	0	0	0	1	0	0	0	0	1
1019	0	69	0	0	1	1	0	0	0	0	0	1	0	1	0	1	1	0	0	0	1	29	0	29	29	0	success	1	1	0	0	0	0	0	0	0	0	0	0	0	0
1020	0	49	0	0	0	0	0	0	0	0	0	0	0	1	0	1	1	0	0	0	0	13	0	13	13	1	tracheostomy	3	0	0	1	0	0	0	0	0	0	0	0	0	0
1021	0	44	0	0	0	0	0	0	0	0	0	0	0	0	1	3	0	0	1	0	0	8	1	8	8	0	success	1	1	0	0	0	0	0	0	0	0	0	0	0	0
1022	1	47	0	0	0	0	0	0	0	0	0	0	0	1	1	1	1	0	0	0	0	2	1	2	2	0	success	1	1	0	0	0	0	0	0	0	0	0	0	0	0
1023	0	36	0	0	0	0	0	0	0	0	0	0	0	1	1	1	1	0	0	0	0	2	1	2	2	0	success	1	1	0	0	0	0	0	0	0	0	0	0	0	0
1024	0	60	0	0	0	0	0	0	0	0	0	0	0	1	1	2	0	1	0	0	0	3	1	3	3	0	success	1	1	0	0	0	0	0	0	0	0	0	0	0	0
1030	1	46	0	0	0	0	0	0	0	0	0	0	0	1	0	1	1	0	0	0	0	2	1	2	2	0	success	1	1	0	0	0	0	0	0	0	0	0	0	0	0
1032	1	18	1	0	0	0	0	0	0	0	0	1	0	1	1	2	0	1	0	0	0	2	1	3	2	0	Failure	2	0	1	0	0	0	1	0	0	0	0	0	0	0
1032	0	59	0	0	0	0	0	0	0	0	0	0	0	1	1	1	1	0	0	0	0	21	0	21	21	1	tracheostomy	3	0	0	1	0	0	0	0	0	0	0	0	0	0
1038	0	28	0	0	0	0	0	0	0	0	0	0	0	1	0	1	1	0	0	0	0	3	0	3	3	1	tracheostomy	3	0	0	1	0	0	0	0	0	0	0	0	0	0
1040	0	25	0	0	0	0	0	0	0	0	0	1	0	1	0	2	0	1	0	0	0	2	1	2	2	0	success	1	1	0	0	0	0	0	0	0	0	0	0	0	0
1044	1	28	1	0	0	0	0	0	0	0	0	0	1	1	0	1	1	0	0	0	0	12	0	19	2	1	Failure	2	0	1	0	0	0	0	1	0	0	0	0	0	0
1053	0	55	1	0	0	0	0	0	0	0	0	0	0	1	1	1	1	0	0	0	0	9	1	9	9	0	success	1	1	0	0	0	0	0	0	0	0	0	0	0	0
1054	1	66	0	0	0	0	0	0	0	0	0	0	1	0	1	2	0	1	0	0	0	2	1	2	2	0	success	1	1	0	0	0	0	0	0	0	0	0	0	0	0
1058	1	32	0	0	0	0	0	0	0	0	0	0	0	1	0	1	1	0	0	0	0	2	1	2	2	0	success	1	1	0	0	0	0	0	0	0	0	0	0	0	0
1059	0	43	0	0	0	0	0	0	0	0	0	0	0	1	0	1	1	0	0	0	0	8	0	8	8	1	tracheostomy	3	0	0	1	0	0	0	0	0	0	0	0	0	0
1065	0	61	0	0	0	0	0	0	0	0	0	0	1	1	1	2	0	1	0	0	0	11	1	11	11	0	success	1	1	0	0	0	0	0	0	0	0	0	0	0	0
1065	0	30	0	0	0	0	0	0	0	0	0	0	0	1	0	1	1	0	0	0	0	8	1	8	8	0	success	1	1	0	0	0	0	0	0	0	0	0	0	0	0
1071	0	20	0	0	0	0	0	0	0	0	0	0	0	1	0	1	1	0	0	0	0	7	1	7	7	0	success	1	1	0	0	0	0	0	0	0	0	0	0	0	0
1076	0	52	0	0	1	0	0	1	0	0	0	0	1	0	1	1	1	0	0	0	0	24	1	24	24	0	success	1	1	0	0	0	0	0	0	0	0	0	0	0	0
1077	0	45	0	0	0	0	0	0	0	0	0	0	0	1	0	1	1	0	0	0	0	2	1	2	2	0	success	1	1	0	0	0	0	0	0	0	0	0	0	0	0
1080	1	62	0	0	0	0	0	0	0	0	0	0	0	1	1	1	1	0	0	0	0	3	1	3	3	0	success	1	1	0	0	0	0	0	0	0	0	0	0	0	0
1081	0	23	0	0	1	0	0	0	0	0	0	0	0	1	0	2	0	1	0	0	0	4	0	11	2	1	Failure	2	0	1	0	0	0	0	1	0	0	0	0	0	0
1088	1	43	0	0	0	0	0	0	0	0	0	0	0	1	1	1	1	0	0	0	0	4	1	4	4	0	success	1	1	0	0	0	0	0	0	0	0	0	0	0	0
1089	0	36	0	0	0	0	0	0	0	0	0	0	0	1	0	1	1	0	0	0	0	6	1	6	6	0	success	1	1	0	0	0	0	0	0	0	0	0	0	0	0
1095	1	65	1	1	0	0	0	0	0	0	0	0	0	0	1	3	0	0	1	0	1	5	0	5	5	1	tracheostomy	3	0	0	1	0	0	0	0	0	0	0	0	0	0
1097	1	61	0	0	0	0	0	1	0	0	0	0	1	0	1	2	0	1	0	0	1	19	0	19	19	1	tracheostomy	3	0	0	1	0	0	0	0	0	0	0	0	0	0
1108	1	54	0	0	0	1	0	0	0	0	0	0	0	1	0	1	1	0	0	0	0	2	1	2	2	0	success	1	1	0	0	0	0	0	0	0	0	0	0	0	0
1115	1	33	0	0	0	0	0	0	0	0	0	0	0	1	0	1	1	0	0	0	0	4	1	4	4	0	success	1	1	0	0	0	0	0	0	0	0	0	0	0	0
1119	1	56	1	0	0	0	0	0	0	0	0	0	0	1	0	1	1	0	0	0	0	4	1	4	4	0	success	1	1	0	0	0	0	0	0	0	0	0	0	0	0
1133	0	45	0	0	0	0	0	0	0	0	0	0	0	1	0	1	1	0	0	0	0	7	1	7	7	0	success	1	1	0	0	0	0	0	0	0	0	0	0	0	0
1137	1	55	0	0	0	0	0	0	0	0	0	0	1	1	0	1	1	0	0	0	0	2	1	2	2	0	success	1	1	0	0	0	0	0	0	0	0	0	0	0	0
1138	0	69	0	0	0	0	0	0	0	0	0	0	0	1	1	1	1	0	0	0	0	23	0	27	2	1	Failure	2	0	1	0	0	0	0	1	0	0	0	0	0	0
1141	0	28	0	0	0	0	0	0	0	0	0	0	1	1	0	1	1	0	0	0	0	3	1	3	3	0	success	1	1	0	0	0	0	0	0	0	0	0	0	0	0
1147	1	52	0	0	1	0	0	0	0	0	0	0	1	1	0	1	1	0	0	0	0	12	0	12	12	1	tracheostomy	3	0	0	1	0	0	0	0	0	0	0	0	0	0
1149	1	64	0	0	0	0	0	0	0	0	0	0	0	1	0	1	1	0	0	0	0	2	1	2	2	0	success	1	1	0	0	0	0	0	0	0	0	0	0	0	0
1151	1	44	1	1	0	0	0	0	0	0	0	0	0	1	1	1	1	0	0	0	1	2	0	2	2	0	success	1	1	0	0	0	0	0	0	0	0	0	0	0	0
1152	0	40	0	0	1	1	0	0	0	0	0	0	0	1	1	1	1	0	0	0	0	14	0	14	14	1	tracheostomy	3	0	0	1	0	0	0	0	0	0	0	0	0	0
1156	0	41	0	0	1	1	0	0	0	0	0	0	0	1	0	1	1	0	0	0	0	23	1	25	2	0	Failure	2	0	1	0	0	0	1	0	0	0	0	0	0	0
1158	0	75	0	0	0	0	0	0	0	0	0	0	0	1	1	1	1	0	0	0	0	2	1	2	2	0	success	1	1	0	0	0	0	0	0	0	0	0	0	0	0
1159	1	45	0	0	0	0	0	1	0	0	0	0	1	1	0	1	1	0	0	0	0	2	1	2	2	0	success	1	1	0	0	0	0	0	0	0	0	0	0	0	0
1160	0	55	0	0	0	0	0	0	0	0	0	0	0	1	0	2	0	1	0	0	0	10	1	10	10	0	success	1	1	0	0	0	0	0	0	0	0	0	0	0	0
1162	0	22	0	0	0	0	0	0	0	0	0	0	0	0	0	2	0	1	0	0	0	25	1	25	25	0	success	1	1	0	0	0	0	0	0	0	0	0	0	0	0
1174	0	59	0	0	0	0	0	0	0	0	0	0	0	1	0	1	1	0	0	0	0	4	0	4	4	1	tracheostomy	3	0	0	1	0	0	0	0	0	0	0	0	0	0
1214	1	53	0	0	0	0	0	0	0	0	0	1	1	1	1	2	0	1	0	0	0	2	1	2	2	0	success	1	1	0	0	0	0	0	0	0	0	0	0	0	0
1222	1	43	0	0	0	0	0	0	0	0	0	0	0	1	1	2	0	1	0	0	0	2	1	2	2	0	success	1	1	0	0	0	0	0	0	0	0	0	0	0	0
1228	0	42	0	0	0	0	0	0	0	0	0	0	0	0	1	3	0	0	1	0	0	2	1	2	2	0	success	1	1	0	0	0	0	0	0	0	0	0	0	0	0
1230	0	47	0	0	0	0	0	0	0	0	0	0	0	1	0	1	1	0	0	0	0	2	1	2	2	0	success	1	1	0	0	0	0	0	0	0	0	0	0	0	0
1239	1	35	0	0	0	0	0	0	0	0	0	0	0	1	1	2	0	1	0	0	1	6	0	6	6	0	success	1	1	0	0	0	0	0	0	0	0	0	0	0	0
1240	0	52	0	0	0	0	0	0	0	0	0	0	0	1	0	1	1	0	0	0	0	2	1	2	2	0	success	1	1	0	0	0	0	0	0	0	0	0	0	0	0
1241	0	73	1	0	0	0	0	0	0	0	0	0	1	1	1	3	0	0	1	0	0	4	1	4	4	0	success	1	1	0	0	0	0	0	0	0	0	0	0	0	0
1246	0	64	0	0	0	0	0	1	0	0	0	0	0	1	0	1	1	0	0	0	0	3	1	3	3	0	success	1	1	0	0	0	0	0	0	0	0	0	0	0	0
1246	0	55	0	0	0	0	0	0	0	0	0	0	0	1	0	1	1	0	0	0	0	2	1	2	2	0	success	1	1	0	0	0	0	0	0	0	0	0	0	0	0
1251	1	42	0	0	0	0	0	0	0	0	0	0	0	1	1	2	0	1	0	0	0	2	1	2	2	0	success	1	1	0	0	0	0	0	0	0	0	0	0	0	0
1258	1	32	0	0	0	0	0	0	0	0	0	0	0	1	0	1	1	0	0	0	0	13	1	13	13	0	success	1	1	0	0	0	0	0	0	0	0	0	0	0	0
1260	0	48	0	0	0	0	0	0	0	0	0	0	0	1	0	1	1	0	0	0	0	4	1	4	4	0	success	1	1	0	0	0	0	0	0	0	0	0	0	0	0
1262	1	40	0	0	0	0	0	0	0	0	0	0	0	1	0	1	1	0	0	0	0	4	1	4	4	0	success	1	1	0	0	0	0	0	0	0	0	0	0	0	0
1268	0	54	0	0	0	0	0	0	0	0	0	0	0	1	0	2	0	1	0	0	0	2	1	2	2	0	success	1	1	0	0	0	0	0	0	0	0	0	0	0	0
1276	0	67	0	0	1	0	0	1	0	0	0	0	1	1	1	2	0	1	0	0	0	2	1	2	2	0	success	1	1	0	0	0	0	0	0	0	0	0	0	0	0
1286	1	72	0	0	0	0	0	0	0	0	0	1	1	1	0	1	1	0	0	0	0	10	1	2	2	0	success	1	1	0	0	1	0	0	0	0	0	0	0	0	0
1288	0	49	0	0	1	0	0	0	0	0	0	0	0	1	1	1	1	0	0	0	0	7	0	3	3	1	success	1	1	0	0	1	1	0	0	0	0	0	0	0	0
1290	0	58	0	0	0	0	0	0	0	0	0	0	0	1	1	1	1	0	0	0	0	6	1	6	6	0	success	1	1	0	0	0	0	0	0	0	0	0	0	0	0
1295	1	66	0	0	0	0	0	0	0	0	0	1	1	1	1	1	1	0	0	0	0	3	1	4	2	0	Failure	2	0	1	0	0	0	1	0	0	0	0	0	0	0
1296	1	44	0	0	1	0	0	0	0	0	0	0	0	0	1	3	0	0	1	0	0	15	0	17	2	1	Failure	2	0	1	0	0	0	0	0	1	0	0	0	0	1
1299	1	39	0	0	0	0	0	0	0	0	0	0	0	1	0	1	1	0	0	0	0	8	0	8	2	1	Failure	2	0	1	0	0	0	0	1	0	0	0	0	0	0
1304	1	30	0	0	0	0	0	0	0	0	0	0	0	1	1	1	1	0	0	0	0	7	1	7	7	0	success	1	1	0	0	0	0	0	0	0	0	0	0	0	0
1310	1	54	0	0	0	0	0	0	0	0	0	0	0	1	0	1	1	0	0	0	0	16	0	16	16	1	tracheostomy	3	0	0	1	0	0	0	0	0	0	0	0	0	0
1311	1	62	1	0	0	1	0	0	0	0	0	0	0	1	1	2	0	1	0	0	0	3	1	3	2	0	Failure	2	0	1	0	0	0	1	0	0	0	0	0	0	0
1320	1	61	1	0	1	0	0	0	0	0	0	0	0	1	1	1	1	0	0	0	0	9	1	9	9	0	success	1	1	0	0	0	0	0	0	0	0	0	0	0	0
1328	1	52	0	1	0	0	0	0	0	0	0	0	1	1	1	2	0	1	0	0	0	3	1	4	2	0	Failure	2	0	1	0	0	0	1	0	0	0	0	0	0	0
1336	1	23	0	0	0	0	0	0	0	0	0	0	0	1	1	2	0	1	0	0	0	2	1	2	2	0	success	1	1	0	0	0	0	0	0	0	0	0	0	0	0
1337	0	29	0	0	0	0	0	0	0	0	0	0	0	1	0	1	1	0	0	0	0	2	1	2	2	0	success	1	1	0	0	0	0	0	0	0	0	0	0	0	0
1337	1	65	0	0	0	0	0	0	0	0	0	0	0	0	1	3	0	0	1	0	0	5	1	5	5	0	success	1	1	0	0	0	0	0	0	0	0	0	0	0	0
1346	1	91	0	0	0	0	0	0	0	0	0	0	0	0	1	2	0	1	0	0	0	17	1	17	17	0	success	1	1	0	0	0	0	0	0	0	0	0	0	0	0
1350	1	89	0	0	0	0	0	0	0	0	0	0	1	1	1	1	1	0	0	0	0	5	0	5	5	1	tracheostomy	3	0	0	1	0	0	0	0	0	0	0	0	0	0
1351	1	65	0	0	0	0	0	0	0	0	0	0	0	1	0	1	1	0	0	0	0	4	1	4	4	0	success	1	1	0	0	0	0	0	0	0	0	0	0	0	0
1358	1	68	0	0	0	0	0	0	0	0	0	0	1	0	1	2	0	1	0	0	0	16	1	16	16	0	success	1	1	0	0	0	0	0	0	0	0	0	0	0	0
1363	1	20	0	0	0	1	0	0	0	0	0	0	0	1	1	1	1	0	0	0	0	2	1	2	2	0	success	1	1	0	0	0	0	0	0	0	0	0	0	0	0
1381	0	22	0	0	0	0	0	0	0	0	0	0	0	1	1	1	1	0	0	0	0	3	1	3	3	0	success	1	1	0	0	0	0	0	0	0	0	0	0	0	0
1385	0	55	1	0	0	1	0	0	0	0	0	0	0	1	0	1	1	0	0	0	0	2	1	2	2	0	success	1	1	0	0	0	0	0	0	0	0	0	0	0	0
1387	1	45	0	0	0	0	0	0	0	0	0	0	0	1	0	1	1	0	0	0	0	2	1	2	2	0	success	1	1	0	0	0	0	0	0	0	0	0	0	0	0
1397	0	49	1	1	0	0	0	0	0	0	0	0	0	0	1	3	0	0	1	0	0	10	1	10	10	0	success	1	1	0	0	0	0	0	0	0	0	0	0	0	0
1402	1	23	0	0	0	0	0	0	0	0	0	0	0	1	0	1	1	0	0	0	0	2	1	2	2	0	success	1	1	0	0	0	0	0	0	0	0	0	0	0	0
1403	1	56	1	1	0	0	0	1	0	0	0	0	0	0	1	3	0	0	1	0	1	11	0	11	11	0	success	1	1	0	0	0	0	0	0	0	0	0	0	0	0
1406	0	29	0	0	0	0	0	0	0	0	0	0	0	0	1	1	1	0	0	0	0	2	1	2	2	0	success	1	1	0	0	0	0	0	0	0	0	0	0	0	0
1410	1	72	0	0	0	0	0	0	0	0	0	0	0	1	1	4	0	0	0	1	1	11	0	11	11	1	tracheostomy	3	0	0	1	0	0	0	0	0	0	0	0	0	0
1414	0	62	0	0	0	0	0	0	0	0	0	0	0	1	0	1	1	0	0	0	0	2	1	2	2	0	Failure	2	0	1	0	0	0	1	0	0	0	0	0	0	0
1415	0	60	0	0	0	0	0	0	0	0	0	0	1	1	1	1	1	0	0	0	0	2	1	2	2	0	success	1	1	0	0	0	0	0	0	0	0	0	0	0	0
1423	1	63	1	0	0	0	0	0	0	0	0	0	1	1	1	2	0	1	0	0	0	2	1	2	2	0	success	1	1	0	0	0	0	0	0	0	0	0	0	0	0
1428	1	57	0	0	0	0	1	1	0	0	0	0	0	1	1	1	1	0	0	0	0	14	1	14	14	0	success	1	1	0	0	0	0	0	0	0	0	0	0	0	0
1435	0	51	1	0	0	0	0	0	0	0	0	1	0	1	0	2	0	1	0	0	0	2	0	2	2	1	tracheostomy	3	0	0	1	0	0	0	0	0	0	0	0	0	0
1451	1	44	0	0	0	1	0	0	0	0	0	0	1	1	1	1	1	0	0	0	0	5	1	5	5	0	success	1	1	0	0	0	0	0	0	0	0	0	0	0	0
1453	0	47	0	0	0	0	0	0	0	0	0	0	0	1	0	4	0	0	0	1	0	3	1	4	2	0	Failure	2	0	1	0	0	0	1	0	0	0	0	0	0	0
1454	1	65	0	0	0	0	0	0	0	0	0	0	1	0	0	2	0	1	0	0	0	10	1	10	10	0	success	1	1	0	0	0	0	0	0	0	0	0	0	0	0
1454	0	41	0	0	0	0	0	0	0	0	0	0	0	1	0	1	1	0	0	0	1	17	0	2	2	0	success	1	1	0	0	1	0	0	0	0	0	0	0	0	0
1455	1	55	0	0	1	0	0	0	0	0	0	0	1	1	0	1	1	0	0	0	0	24	1	2	2	0	success	1	1	0	0	1	0	0	0	0	0	0	0	0	0
1455	0	21	0	0	0	0	0	0	0	0	0	0	0	1	0	2	0	1	0	0	0	4	1	4	4	0	success	1	1	0	0	0	0	0	0	0	0	0	0	0	0
1456	0	40	0	0	0	0	0	0	0	0	0	0	0	1	0	1	1	0	0	0	0	2	1	2	2	0	success	1	1	0	0	0	0	0	0	0	0	0	0	0	0
1457	0	52	0	0	0	0	0	0	0	0	0	0	0	1	1	4	0	0	0	1	0	2	1	2	2	0	Failure	2	0	1	0	0	0	1	0	0	0	0	0	0	0
1458	0	85	0	0	0	0	1	0	0	0	0	0	1	0	1	3	0	0	1	0	0	2	1	2	2	0	success	1	1	0	0	0	0	0	0	0	0	0	0	0	0
1461	0	36	0	0	1	0	0	0	0	0	0	0	0	1	0	4	0	0	0	1	0	22	1	22	22	0	success	1	1	0	0	0	0	0	0	0	0	0	0	0	0
1462	1	54	0	0	0	0	0	0	0	0	0	0	1	1	1	2	0	1	0	0	0	3	1	4	2	0	Failure	2	0	1	0	0	0	1	0	0	0	0	0	0	0
1465	1	50	1	1	0	0	0	0	0	0	0	0	1	1	0	1	1	0	0	0	0	2	1	2	2	0	success	1	1	0	0	0	0	0	0	0	0	0	0	0	0
1466	0	48	0	0	0	0	0	0	0	0	0	0	0	1	1	1	1	0	0	0	0	4	1	4	4	0	success	1	1	0	0	0	0	0	0	0	0	0	0	0	0
1467	0	39	0	0	1	0	0	0	0	0	0	0	0	1	0	1	1	0	0	0	0	20	1	20	20	0	success	1	1	0	0	0	0	0	0	0	0	0	0	0	0
1474	0	64	0	0	0	0	0	1	0	0	0	0	1	1	1	4	0	0	0	1	0	2	1	2	2	0	success	1	1	0	0	0	0	0	0	0	0	0	0	0	0
1484	0	65	0	0	0	0	0	0	0	0	0	1	1	1	0	2	0	1	0	0	0	15	1	15	15	0	success	1	1	0	0	0	0	0	0	0	0	0	0	0	0
1490	1	61	1	0	0	0	0	0	0	0	0	0	0	0	1	3	0	0	1	0	0	2	1	2	2	0	success	1	1	0	0	0	0	0	0	0	0	0	0	0	0
1491	0	43	0	0	0	0	0	0	0	0	0	0	0	1	1	2	0	1	0	0	0	3	1	3	3	0	success	1	1	0	0	0	0	0	0	0	0	0	0	0	0
1493	1	48	0	0	0	0	0	0	0	0	0	0	0	1	0	2	0	1	0	0	0	9	1	9	9	0	success	1	1	0	0	0	0	0	0	0	0	0	0	0	0
1506	1	67	1	0	1	0	1	0	0	0	0	1	1	1	0	2	0	1	0	0	0	9	1	12	2	0	Failure	2	0	1	0	0	0	1	0	0	0	0	0	0	0
1508	0	61	0	0	0	0	0	0	0	0	0	0	0	0	1	2	0	1	0	0	1	2	0	2	2	0	success	1	1	0	0	0	0	0	0	0	0	0	0	0	0
1510	1	61	0	0	1	0	0	0	0	0	0	0	1	1	0	1	1	0	0	0	0	6	1	10	2	0	Failure	2	0	1	0	0	0	1	0	0	0	0	0	0	0
1511	1	60	1	1	0	0	0	1	0	0	0	1	0	1	0	2	0	1	0	0	0	13	0	13	13	1	tracheostomy	3	0	0	1	0	0	0	0	0	0	0	0	0	0
1513	1	51	0	0	0	0	0	0	0	0	0	0	0	1	0	4	0	0	0	1	1	5	0	5	5	0	success	1	1	0	0	0	0	0	0	0	0	0	0	0	0
1516	0	55	0	0	1	0	0	0	0	0	0	1	1	1	0	2	0	1	0	0	0	6	0	6	6	1	tracheostomy	3	0	0	1	0	0	0	0	0	0	0	0	0	0
1522	1	57	1	0	0	0	0	0	0	0	0	0	0	0	1	3	0	0	1	0	0	9	1	9	9	0	success	1	1	0	0	0	0	0	0	0	0	0	0	0	0
1533	0	39	0	0	0	0	0	0	0	0	0	0	0	1	0	1	1	0	0	0	0	4	1	4	4	0	success	1	1	0	0	0	0	0	0	0	0	0	0	0	0
1534	1	61	0	0	0	0	0	0	0	0	0	0	0	1	1	4	0	0	0	1	1	22	0	22	22	0	success	1	1	0	0	0	0	0	0	0	0	0	0	0	0
1535	1	45	0	0	1	0	0	0	0	0	0	0	0	0	1	2	0	1	0	0	0	7	1	12	2	0	Failure	2	0	1	0	0	0	1	0	0	0	0	0	0	0
1540	0	32	0	0	0	0	0	0	0	0	0	0	0	1	0	2	0	1	0	0	0	2	1	2	2	0	success	1	1	0	0	0	0	0	0	0	0	0	0	0	0
1541	0	55	0	0	1	0	0	0	0	0	0	0	0	0	1	3	0	0	1	0	0	14	0	14	6	1	Failure	2	0	1	0	0	0	1	0	0	0	1	0	0	0
1547	0	50	0	0	1	1	0	0	0	0	0	0	1	1	1	1	1	0	0	0	0	10	0	13	2	1	Failure	2	0	1	0	0	0	0	1	0	0	0	0	0	0
1549	1	64	1	1	0	0	0	1	0	0	0	0	1	1	0	1	1	0	0	0	0	4	1	4	4	0	success	1	1	0	0	0	0	0	0	0	0	0	0	0	0
1558	1	29	0	0	0	0	0	0	0	0	0	0	1	1	0	1	1	0	0	0	0	5	1	5	5	0	success	1	1	0	0	0	0	0	0	0	0	0	0	0	0
1561	0	26	0	0	1	0	0	0	0	0	0	0	0	1	0	1	1	0	0	0	0	5	0	5	5	1	tracheostomy	3	0	0	1	0	0	0	0	0	0	0	0	0	0
1581	1	39	1	0	0	0	0	0	0	0	0	0	0	1	1	1	1	0	0	0	0	2	1	2	2	0	success	1	1	0	0	0	0	0	0	0	0	0	0	0	0
1585	1	46	1	0	0	0	0	0	0	0	0	0	0	1	0	1	1	0	0	0	0	12	1	12	12	0	success	1	1	0	0	0	0	0	0	0	0	0	0	0	0
1586	0	36	0	0	1	0	0	0	0	0	0	0	0	1	0	2	0	1	0	0	0	20	1	20	20	0	success	1	1	0	0	0	0	0	0	0	0	0	0	0	0
1588	0	48	0	0	0	0	0	0	0	0	0	0	0	0	1	3	0	0	1	0	0	11	1	11	11	0	success	1	1	0	0	0	0	0	0	0	0	0	0	0	0
1591	1	59	0	0	0	0	0	0	0	0	0	0	0	1	0	1	1	0	0	0	0	9	1	9	9	0	success	1	1	0	0	0	0	0	0	0	0	0	0	0	0
1600	1	50	0	0	0	0	0	0	0	0	0	0	0	1	0	1	1	0	0	0	1	8	0	8	8	0	success	1	1	0	0	0	0	0	0	0	0	0	0	0	0
1600	0	54	0	0	0	0	0	0	0	0	0	0	0	1	0	1	1	0	0	0	1	10	0	10	10	0	success	1	1	0	0	0	0	0	0	0	0	0	0	0	0
1601	1	32	0	0	0	0	0	0	0	0	0	0	0	1	1	3	0	0	1	0	0	4	0	4	4	1	tracheostomy	3	0	0	1	0	0	0	0	0	0	0	0	0	0
1606	0	52	0	0	0	0	0	0	0	0	0	0	0	1	0	4	0	0	0	1	0	6	1	6	6	0	success	1	1	0	0	0	0	0	0	0	0	0	0	0	0
1608	0	65	0	0	1	0	0	0	0	0	0	0	1	1	1	1	1	0	0	0	0	15	0	15	15	1	tracheostomy	3	0	0	1	0	0	0	0	0	0	0	0	0	0
1612	0	31	0	0	0	0	0	0	0	0	0	0	0	1	0	1	1	0	0	0	0	5	1	5	5	0	success	1	1	0	0	0	0	0	0	0	0	0	0	0	0
1614	1	54	0	0	0	0	0	0	0	0	0	0	1	1	1	4	0	0	0	1	0	8	0	8	8	1	tracheostomy	3	0	0	1	0	0	0	0	0	0	0	0	0	0
1614	0	62	0	0	0	0	0	0	0	0	0	0	0	1	1	1	1	0	0	0	0	3	1	3	3	0	success	1	1	0	0	0	0	0	0	0	0	0	0	0	0
1617	1	47	0	0	0	0	0	0	0	0	0	0	0	1	0	2	0	1	0	0	0	2	1	2	2	0	success	1	1	0	0	0	0	0	0	0	0	0	0	0	0
1618	0	48	0	0	0	0	0	0	0	0	0	0	0	1	1	1	1	0	0	0	0	2	1	2	2	0	success	1	1	0	0	0	0	0	0	0	0	0	0	0	0
1622	0	61	0	0	0	0	0	0	0	0	0	1	0	1	0	1	1	0	0	0	0	5	1	5	5	0	success	1	1	0	0	0	0	0	0	0	0	0	0	0	0
1623	0	55	0	0	0	0	0	0	0	0	0	0	0	0	1	3	0	0	1	0	0	6	1	6	6	0	success	1	1	0	0	0	0	0	0	0	0	0	0	0	0
1624	0	51	0	0	0	0	0	0	0	0	0	0	0	1	1	2	0	1	0	0	0	6	1	6	6	0	success	1	1	0	0	0	0	0	0	0	0	0	0	0	0
1628	0	58	0	0	1	0	0	0	0	0	0	0	1	1	1	2	0	1	0	0	0	7	1	2	2	0	success	1	1	0	0	1	0	0	0	0	0	0	0	0	0
1643	0	54	0	0	0	0	0	0	0	0	0	0	0	1	0	1	1	0	0	0	0	2	1	2	2	0	success	1	1	0	0	0	0	0	0	0	0	0	0	0	0
1645	0	38	0	0	0	0	0	0	0	0	0	0	0	0	0	3	0	0	1	0	1	2	0	2	2	0	success	1	1	0	0	0	0	0	0	0	0	0	0	0	0
1655	0	67	0	0	0	0	0	0	0	0	0	1	1	1	1	1	1	0	0	0	0	2	1	2	2	0	success	1	1	0	0	0	0	0	0	0	0	0	0	0	0
1656	1	56	0	0	1	0	0	0	0	0	0	0	1	1	0	1	1	0	0	0	0	5	1	6	2	0	Failure	2	0	1	0	0	0	1	0	0	0	0	0	0	0
1658	0	59	0	0	0	0	1	0	0	0	0	0	1	1	1	1	1	0	0	0	0	11	0	11	11	1	tracheostomy	3	0	0	1	0	0	0	0	0	0	0	0	0	0
1662	1	33	0	0	1	0	0	0	0	0	0	0	0	1	0	2	0	1	0	0	0	7	0	7	7	1	tracheostomy	3	0	0	1	0	0	0	0	0	0	0	0	0	0
1665	0	64	0	0	0	0	0	0	1	0	0	0	0	1	0	1	1	0	0	0	0	2	1	2	2	0	success	1	1	0	0	0	0	0	0	0	0	0	0	0	0
1666	0	38	0	0	0	0	0	0	0	0	0	0	0	1	0	1	1	0	0	0	0	5	1	5	5	0	success	1	1	0	0	0	0	0	0	0	0	0	0	0	0
1669	0	49	0	0	0	0	0	0	0	0	0	0	0	0	1	1	1	0	0	0	0	3	1	3	3	0	success	1	1	0	0	0	0	0	0	0	0	0	0	0	0
1670	1	39	0	0	0	0	0	0	0	0	0	0	0	1	0	1	1	0	0	0	0	2	1	2	2	0	success	1	1	0	0	0	0	0	0	0	0	0	0	0	0
1675	1	46	0	0	1	0	0	0	0	0	0	0	0	0	1	2	0	1	0	0	0	19	0	19	19	1	tracheostomy	3	0	0	1	0	0	0	0	0	0	0	0	0	0
1687	1	26	1	1	0	0	0	0	0	0	0	1	0	1	0	1	1	0	0	0	0	2	1	2	2	0	success	1	1	0	0	0	0	0	0	0	0	0	0	0	0
1688	1	29	0	0	0	1	0	0	0	0	0	0	0	1	1	1	1	0	0	0	0	17	1	17	17	0	success	1	1	0	0	0	0	0	0	0	0	0	0	0	0
1690	1	27	0	0	0	0	0	0	0	0	0	0	0	1	0	1	1	0	0	0	0	4	1	4	4	0	success	1	1	0	0	0	0	0	0	0	0	0	0	0	0
1693	0	45	0	0	0	0	0	0	0	0	0	0	0	1	1	1	1	0	0	0	0	2	1	2	2	0	success	1	1	0	0	0	0	0	0	0	0	0	0	0	0
1705	0	56	0	0	0	0	0	0	0	0	0	0	0	1	0	1	1	0	0	0	0	2	1	2	2	0	success	1	1	0	0	0	0	0	0	0	0	0	0	0	0
1706	1	55	0	0	0	0	0	0	0	0	0	0	0	1	1	1	1	0	0	0	0	6	0	6	6	1	tracheostomy	3	0	0	1	0	0	0	0	0	0	0	0	0	0
1708	0	56	0	0	0	0	0	0	0	0	0	0	0	0	1	3	0	0	1	0	0	6	0	6	6	1	tracheostomy	3	0	0	1	0	0	0	0	0	0	0	0	0	0
1708	1	62	0	0	1	0	0	1	0	0	0	0	1	1	0	1	1	0	0	0	0	9	1	12	2	0	Failure	2	0	1	0	0	0	1	0	0	0	0	0	0	0
1719	0	36	0	0	0	0	0	0	0	0	0	0	0	1	0	1	1	0	0	0	0	6	1	6	6	0	success	1	1	0	0	0	0	0	0	0	0	0	0	0	0
1726	1	44	0	0	0	0	0	0	0	0	0	0	0	0	1	3	0	0	1	0	0	12	0	12	12	1	tracheostomy	3	0	0	1	0	0	0	0	0	0	0	0	0	0
1735	1	58	0	1	0	0	0	0	0	0	0	1	0	1	0	2	0	1	0	0	0	7	1	11	2	0	Failure	2	0	1	0	0	0	1	0	0	0	0	0	0	0
1736	1	62	0	0	0	0	0	1	0	0	0	0	0	0	1	2	0	1	0	0	0	3	1	3	3	0	success	1	1	0	0	0	0	0	0	0	0	0	0	0	0
1737	1	53	0	0	0	0	0	0	0	0	0	0	1	1	1	2	0	1	0	0	0	15	1	15	15	0	success	1	1	0	0	0	0	0	0	0	0	0	0	0	0
1738	0	54	0	0	0	0	0	0	0	0	0	0	0	1	0	1	1	0	0	0	0	2	1	2	2	0	success	1	1	0	0	0	0	0	0	0	0	0	0	0	0
1747	1	77	1	1	0	0	0	0	0	0	0	0	1	0	1	3	0	0	1	0	1	7	0	7	7	0	success	1	1	0	0	0	0	0	0	0	0	0	0	0	0
1756	1	31	0	0	0	0	0	0	0	0	0	0	0	1	1	2	0	1	0	0	1	7	0	7	7	0	success	1	1	0	0	0	0	0	0	0	0	0	0	0	0
1767	1	32	0	0	1	0	0	0	0	0	0	0	0	1	0	1	1	0	0	0	0	6	1	6	6	0	success	1	1	0	0	0	0	0	0	0	0	0	0	0	0
1768	0	27	0	0	1	0	0	0	0	0	0	0	0	1	1	1	1	0	0	0	0	14	1	14	14	0	success	1	1	0	0	0	0	0	0	0	0	0	0	0	0
1773	1	75	1	0	0	0	1	0	0	0	0	0	0	1	1	1	1	0	0	0	1	2	0	2	2	0	success	1	1	0	0	0	0	0	0	0	0	0	0	0	0
1780	1	57	1	0	0	0	0	0	0	0	0	0	0	0	0	3	0	0	1	0	0	11	0	11	11	1	tracheostomy	3	0	0	1	0	0	0	0	0	0	0	0	0	0
1781	0	61	0	0	0	0	0	0	0	0	0	1	0	1	1	2	0	1	0	0	0	2	1	2	2	0	success	1	1	0	0	0	0	0	0	0	0	0	0	0	0
1782	1	49	0	0	0	0	0	0	0	0	0	0	1	0	0	2	0	1	0	0	1	3	0	3	3	0	success	1	1	0	0	0	0	0	0	0	0	0	0	0	0
1795	1	78	0	0	0	0	1	0	0	0	0	0	1	1	0	1	1	0	0	0	1	47	0	47	47	0	success	1	1	0	0	0	0	0	0	0	0	0	0	0	0
1796	1	34	0	0	1	0	0	0	0	0	0	0	0	1	0	1	1	0	0	0	0	34	1	40	16	0	Failure	2	0	1	0	0	0	0	0	1	0	0	1	0	0
1799	1	78	1	0	0	0	0	0	1	1	0	0	0	0	1	2	0	1	0	0	0	13	0	13	13	1	tracheostomy	3	0	0	1	0	0	0	0	0	0	0	0	0	0
1802	1	69	0	0	1	0	0	0	0	0	0	1	1	1	0	1	1	0	0	0	0	4	0	7	2	1	Failure	2	0	1	0	0	0	0	1	0	0	0	0	0	0
1809	0	60	0	0	0	0	0	0	0	0	0	0	0	1	0	1	1	0	0	0	0	7	0	7	7	1	tracheostomy	3	0	0	1	0	0	0	0	0	0	0	0	0	0
1811	1	27	1	0	0	0	0	0	0	0	0	0	0	0	1	3	0	0	1	0	0	5	1	5	5	0	success	1	1	0	0	0	0	0	0	0	0	0	0	0	0
1819	1	62	1	0	0	0	0	0	0	0	0	1	1	0	1	3	0	0	1	0	0	2	1	2	2	0	success	1	1	0	0	0	0	0	0	0	0	0	0	0	0
1823	0	30	0	0	0	0	0	0	0	0	0	0	0	0	1	3	0	0	1	0	0	12	0	12	12	1	tracheostomy	3	0	0	1	0	0	0	0	0	0	0	0	0	0
1828	0	63	0	0	0	0	0	0	0	0	0	0	0	1	0	1	1	0	0	0	0	2	1	2	2	0	success	1	1	0	0	0	0	0	0	0	0	0	0	0	0
1829	0	33	0	0	0	0	0	0	0	0	0	0	0	1	1	1	1	0	0	0	0	2	1	2	2	0	success	1	1	0	0	0	0	0	0	0	0	0	0	0	0
1829	0	44	1	1	0	0	0	0	0	0	0	0	0	1	0	1	1	0	0	0	0	5	1	5	5	0	success	1	1	0	0	0	0	0	0	0	0	0	0	0	0
1830	0	50	0	0	0	0	0	1	0	0	0	0	0	0	1	2	0	1	0	0	0	8	0	8	8	1	tracheostomy	3	0	0	1	0	0	0	0	0	0	0	0	0	0
1835	0	64	0	0	0	0	0	0	0	0	0	1	1	1	1	3	0	0	1	0	0	3	0	4	2	1	Failure	2	0	1	0	0	0	0	1	0	0	0	0	0	0
1836	1	65	0	0	0	0	0	1	0	0	0	0	1	1	0	1	1	0	0	0	0	3	0	3	3	1	tracheostomy	3	0	0	1	0	0	0	0	0	0	0	0	0	0
1840	1	67	0	0	0	0	0	0	0	0	0	0	0	1	1	1	1	0	0	0	0	11	1	11	11	0	success	1	1	0	0	0	0	0	0	0	0	0	0	0	0
1844	1	50	1	0	0	0	0	0	0	0	0	0	1	1	0	1	1	0	0	0	0	2	1	2	2	0	success	1	1	0	0	0	0	0	0	0	0	0	0	0	0
1845	1	50	0	0	0	0	0	1	0	0	0	0	0	1	1	2	0	1	0	0	0	6	1	6	6	0	success	1	1	0	0	0	0	0	0	0	0	0	0	0	0
1850	0	38	0	0	0	0	0	0	0	0	0	0	0	0	1	2	0	1	0	0	0	2	1	2	2	0	success	1	1	0	0	0	0	0	0	0	0	0	0	0	0
1861	0	35	0	0	0	0	0	0	0	0	0	0	0	0	1	2	0	1	0	0	0	11	1	11	11	0	success	1	1	0	0	0	0	0	0	0	0	0	0	0	0
1862	1	49	0	0	0	0	0	0	0	0	0	0	0	1	0	1	1	0	0	0	0	27	1	27	27	0	success	1	1	0	0	0	0	0	0	0	0	0	0	0	0
1863	1	49	1	0	0	0	0	0	0	0	0	0	0	1	0	1	1	0	0	0	0	6	1	6	6	0	success	1	1	0	0	0	0	0	0	0	0	0	0	0	0
1867	1	75	1	0	1	0	0	1	0	0	0	0	1	1	0	1	1	0	0	0	0	12	0	12	12	1	tracheostomy	3	0	0	1	0	0	0	0	0	0	0	0	0	0
1870	0	54	1	0	0	0	0	0	0	0	0	0	0	0	1	3	0	0	1	0	0	2	1	2	2	0	success	1	1	0	0	0	0	0	0	0	0	0	0	0	0
1877	1	53	0	0	0	0	0	0	0	0	0	0	1	1	1	2	0	1	0	0	0	8	1	9	2	0	Failure	2	0	1	0	0	0	1	0	0	0	0	0	0	0
1881	1	35	0	0	1	0	0	0	0	0	0	0	0	1	0	2	0	1	0	0	0	2	1	2	2	0	success	1	1	0	0	0	0	0	0	0	0	0	0	0	0
1882	0	53	0	0	1	0	0	0	0	0	0	0	0	0	1	3	0	0	1	0	0	18	1	23	2	0	Failure	2	0	1	0	0	0	0	0	1	0	0	1	0	0
1889	1	45	0	0	1	0	0	0	0	0	0	0	0	0	1	3	0	0	1	0	0	9	1	9	9	0	success	1	1	0	0	0	0	0	0	0	0	0	0	0	0
1890	1	62	0	0	1	0	0	0	0	0	0	0	0	1	1	1	1	0	0	0	0	13	1	20	2	0	Failure	2	0	1	0	0	0	1	0	0	0	0	0	0	0
1893	0	65	0	0	0	0	0	0	0	0	0	1	0	0	1	3	0	0	1	0	0	11	1	11	11	0	success	1	1	0	0	0	0	0	0	0	0	0	0	0	0
1897	0	26	0	0	0	0	0	0	0	0	0	0	0	0	1	2	0	1	0	0	0	2	1	2	2	0	success	1	1	0	0	0	0	0	0	0	0	0	0	0	0
1901	0	48	0	0	0	0	0	0	0	0	0	0	0	1	0	1	1	0	0	0	0	2	1	2	2	0	success	1	1	0	0	0	0	0	0	0	0	0	0	0	0
1903	0	48	1	1	0	0	0	0	0	0	0	0	1	1	0	1	1	0	0	0	0	16	0	17	2	1	Failure	2	0	1	0	0	0	0	0	1	0	0	0	0	1
1903	0	62	0	0	0	0	0	0	0	0	0	1	1	1	0	1	1	0	0	0	0	2	1	2	2	0	success	1	1	0	0	0	0	0	0	0	0	0	0	0	0
1904	1	34	0	0	0	0	0	0	0	0	0	0	0	1	0	2	0	1	0	0	0	11	0	11	11	1	tracheostomy	3	0	0	1	0	0	0	0	0	0	0	0	0	0
1905	1	51	0	0	0	0	0	0	0	0	0	0	0	1	0	1	1	0	0	0	0	4	1	4	4	0	success	1	1	0	0	0	0	0	0	0	0	0	0	0	0
1906	1	59	0	0	0	0	0	0	0	0	0	0	1	1	1	1	1	0	0	0	0	10	1	14	2	0	Failure	2	0	1	0	0	0	1	0	0	0	0	0	0	0
1907	1	20	0	0	1	0	0	0	0	0	0	0	0	1	0	1	1	0	0	0	0	20	1	4	4	0	success	1	1	0	0	1	0	0	0	0	0	0	0	0	0
1908	1	51	1	0	1	0	0	0	0	0	0	0	0	1	0	1	1	0	0	0	1	4	0	9	4	0	Failure	2	0	1	0	0	0	0	0	0	1	0	0	0	0
1926	0	35	0	0	0	0	0	0	0	0	0	0	0	1	1	1	1	0	0	0	0	2	1	2	2	0	success	1	1	0	0	0	0	0	0	0	0	0	0	0	0
1927	0	77	0	0	0	0	1	1	0	0	0	0	1	1	0	1	1	0	0	0	1	7	0	7	7	0	success	1	1	0	0	0	0	0	0	0	0	0	0	0	0
1928	1	64	1	1	0	0	0	0	0	0	0	1	1	0	1	3	0	0	1	0	0	7	0	7	7	1	tracheostomy	3	0	0	1	0	0	0	0	0	0	0	0	0	0
1928	0	59	0	0	0	0	0	0	0	0	0	0	1	0	1	2	0	1	0	0	0	8	0	8	8	1	tracheostomy	3	0	0	1	0	0	0	0	0	0	0	0	0	0
1931	0	64	0	0	0	0	0	0	0	0	0	0	1	1	0	1	1	0	0	0	0	6	0	9	2	1	Failure	2	0	1	0	0	0	0	1	0	0	0	0	0	0
1931	0	62	0	0	1	0	0	0	0	0	0	0	0	1	1	1	1	0	0	0	0	9	1	16	2	0	Failure	2	0	1	0	0	0	1	0	0	0	0	0	0	0
1935	1	24	1	0	1	0	0	0	0	0	0	0	0	1	0	1	1	0	0	0	0	20	1	20	20	0	success	1	1	0	0	0	0	0	0	0	0	0	0	0	0
1936	1	60	0	0	1	0	0	1	0	0	0	0	1	1	0	1	1	0	0	0	0	25	1	25	25	0	success	1	1	0	0	0	0	0	0	0	0	0	0	0	0
1941	0	85	0	0	0	0	0	1	0	0	0	0	1	0	0	2	0	1	0	0	0	27	1	27	27	0	success	1	1	0	0	0	0	0	0	0	0	0	0	0	0
1941	1	47	0	0	1	0	0	0	0	0	0	0	0	1	1	3	0	0	1	0	1	5	0	3	3	0	success	1	1	0	0	1	0	0	0	0	0	0	0	0	0
1943	0	75	0	0	0	0	0	0	0	0	0	0	0	1	0	1	1	0	0	0	0	2	1	2	2	0	success	1	1	0	0	0	0	0	0	0	0	0	0	0	0
1946	0	58	0	0	1	0	0	0	0	0	0	0	0	1	0	1	1	0	0	0	0	27	1	27	27	0	success	1	1	0	0	0	0	0	0	0	0	0	0	0	0
1950	1	60	0	0	0	0	0	0	0	0	0	0	1	0	1	2	0	1	0	0	0	16	0	16	16	1	tracheostomy	3	0	0	1	0	0	0	0	0	0	0	0	0	0
1959	1	18	0	0	0	0	0	0	0	0	0	0	0	0	1	1	1	0	0	0	0	14	0	14	14	1	tracheostomy	3	0	0	1	0	0	0	0	0	0	0	0	0	0
1961	0	53	0	0	0	0	0	0	0	0	0	0	1	1	0	1	1	0	0	0	1	12	0	12	12	0	success	1	1	0	0	0	0	0	0	0	0	0	0	0	0
1963	0	56	0	0	0	0	0	0	0	0	0	0	0	0	1	4	0	0	0	1	0	2	1	2	2	0	success	1	1	0	0	0	0	0	0	0	0	0	0	0	0
1964	1	45	0	0	0	0	0	0	0	0	0	0	1	1	0	1	1	0	0	0	0	5	1	5	5	0	success	1	1	0	0	0	0	0	0	0	0	0	0	0	0
1977	1	37	0	0	0	0	0	0	0	0	0	0	0	1	1	1	1	0	0	0	0	2	1	2	2	0	success	1	1	0	0	0	0	0	0	0	0	0	0	0	0
1979	1	33	0	0	0	0	0	0	0	0	0	0	0	1	0	1	1	0	0	0	0	4	0	4	4	1	tracheostomy	3	0	0	1	0	0	0	0	0	0	0	0	0	0
1979	1	58	0	0	0	0	0	0	0	0	0	0	0	1	1	1	1	0	0	0	0	5	1	9	2	0	Failure	2	0	1	0	0	0	1	0	0	0	0	0	0	0
1982	1	56	0	0	0	0	0	0	0	0	0	0	0	1	0	1	1	0	0	0	0	3	1	3	3	0	success	1	1	0	0	0	0	0	0	0	0	0	0	0	0
1983	1	34	0	0	0	0	0	0	0	0	0	0	0	1	0	1	1	0	0	0	0	3	1	3	3	0	success	1	1	0	0	0	0	0	0	0	0	0	0	0	0
1983	0	89	0	0	0	0	0	0	0	0	0	0	0	1	0	1	1	0	0	0	0	14	1	14	14	0	success	1	1	0	0	0	0	0	0	0	0	0	0	0	0
1991	1	62	0	0	0	0	0	0	0	0	0	0	1	1	0	1	1	0	0	0	0	7	1	7	7	0	success	1	1	0	0	0	0	0	0	0	0	0	0	0	0
2003	1	53	0	0	0	0	0	0	0	0	0	0	0	1	0	1	1	0	0	0	0	8	1	8	8	0	success	1	1	0	0	0	0	0	0	0	0	0	0	0	0
2010	1	72	0	0	0	0	0	0	0	0	0	0	0	1	0	1	1	0	0	0	0	2	1	2	2	0	success	1	1	0	0	0	0	0	0	0	0	0	0	0	0
2014	0	69	0	0	0	0	0	1	0	0	0	0	1	1	0	1	1	0	0	0	0	6	1	7	2	0	Failure	2	0	1	0	0	0	1	0	0	0	0	0	0	0
2022	1	35	1	0	0	0	0	0	0	0	0	0	0	1	0	1	1	0	0	0	0	7	1	7	7	0	success	1	1	0	0	0	0	0	0	0	0	0	0	0	0
2025	1	65	0	0	0	0	0	0	0	0	0	0	0	1	1	1	1	0	0	0	0	2	1	2	2	0	success	1	1	0	0	0	0	0	0	0	0	0	0	0	0
2036	1	65	0	0	0	0	0	0	0	0	0	0	0	1	1	1	1	0	0	0	0	14	1	14	14	0	success	1	1	0	0	0	0	0	0	0	0	0	0	0	0
2045	1	26	0	0	0	0	0	0	0	0	0	0	0	1	0	1	1	0	0	0	0	2	1	2	2	0	success	1	1	0	0	0	0	0	0	0	0	0	0	0	0
2048	0	24	0	0	0	0	0	0	0	0	0	0	0	1	1	2	0	1	0	0	0	3	1	3	3	0	success	1	1	0	0	0	0	0	0	0	0	0	0	0	0
2052	1	31	0	0	0	0	0	0	0	0	0	0	1	1	1	2	0	1	0	0	0	8	0	8	8	1	success	1	1	0	0	0	1	0	0	0	0	0	0	0	0
2056	1	39	0	0	0	0	0	0	0	0	0	0	0	0	0	2	0	1	0	0	0	15	1	15	15	0	success	1	1	0	0	0	0	0	0	0	0	0	0	0	0
2064	0	66	0	0	0	0	0	0	0	1	0	0	0	1	0	4	0	0	0	1	0	9	1	9	9	0	success	1	1	0	0	0	0	0	0	0	0	0	0	0	0
2065	0	47	0	0	0	0	0	0	0	0	0	0	0	0	1	2	0	1	0	0	0	3	1	2	2	0	success	1	1	0	0	1	0	0	0	0	0	0	0	0	0
2067	1	65	0	0	0	0	0	0	0	0	0	0	0	1	1	2	0	1	0	0	0	13	0	13	13	1	tracheostomy	3	0	0	1	0	0	0	0	0	0	0	0	0	0
2069	1	60	1	0	0	0	0	0	0	0	0	0	1	1	0	1	1	0	0	0	0	25	0	25	25	1	Failure	2	0	1	0	0	0	0	1	0	0	0	0	0	0
2077	0	40	0	0	0	0	0	0	0	0	0	0	0	1	0	1	1	0	0	0	0	2	1	2	2	0	success	1	1	0	0	0	0	0	0	0	0	0	0	0	0
2078	1	64	0	0	0	0	0	0	0	0	0	0	0	1	0	1	1	0	0	0	0	7	0	7	7	1	tracheostomy	3	0	0	1	0	0	0	0	0	0	0	0	0	0
2087	0	29	0	0	0	0	0	0	0	0	0	0	0	1	1	1	1	0	0	0	0	8	0	10	8	1	Failure	2	0	1	0	0	0	0	1	0	0	0	0	0	0
2092	0	53	0	0	0	0	0	0	0	0	0	0	0	1	0	1	1	0	0	0	0	2	1	2	2	0	success	1	1	0	0	0	0	0	0	0	0	0	0	0	0
2094	0	67	0	0	0	0	0	1	0	0	0	0	1	1	1	1	1	0	0	0	1	6	0	6	6	0	success	1	1	0	0	0	0	0	0	0	0	0	0	0	0
2094	0	38	0	0	1	0	0	1	0	0	0	0	0	1	0	1	1	0	0	0	0	8	0	8	8	1	tracheostomy	3	0	0	1	0	0	0	0	0	0	0	0	0	0
2098	1	34	0	0	0	0	0	0	0	0	1	0	0	1	0	1	1	0	0	0	0	4	1	4	4	0	success	1	1	0	0	0	0	0	0	0	0	0	0	0	0
2100	0	58	0	0	0	0	0	0	0	0	0	0	1	1	0	1	1	0	0	0	0	2	1	2	2	0	success	1	1	0	0	0	0	0	0	0	0	0	0	0	0
2106	0	50	0	0	0	0	0	0	0	0	0	0	0	1	0	1	1	0	0	0	0	2	1	2	2	0	success	1	1	0	0	0	0	0	0	0	0	0	0	0	0
2106	1	50	0	0	0	0	0	1	0	0	0	0	1	1	0	1	1	0	0	0	0	11	1	11	11	0	success	1	1	0	0	0	0	0	0	0	0	0	0	0	0
2107	0	69	0	0	0	0	0	0	0	0	0	0	1	1	1	2	0	1	0	0	0	14	1	14	14	0	success	1	1	0	0	0	0	0	0	0	0	0	0	0	0
2111	1	71	0	0	0	0	0	0	0	0	0	0	1	1	0	1	1	0	0	0	0	2	1	2	2	0	success	1	1	0	0	0	0	0	0	0	0	0	0	0	0
2113	0	44	0	0	0	0	0	0	0	0	0	0	1	0	0	3	0	0	1	0	0	2	1	2	2	0	success	1	1	0	0	0	0	0	0	0	0	0	0	0	0
2114	1	59	1	0	0	0	0	0	0	0	1	0	0	1	0	1	1	0	0	0	0	6	1	6	6	0	success	1	1	0	0	0	0	0	0	0	0	0	0	0	0
2115	1	49	0	0	0	0	0	0	0	0	0	0	0	1	0	1	1	0	0	0	0	2	1	2	2	0	success	1	1	0	0	0	0	0	0	0	0	0	0	0	0
2116	0	41	0	0	0	0	0	0	0	0	0	0	0	1	1	4	0	0	0	1	0	2	1	2	2	0	success	1	1	0	0	0	0	0	0	0	0	0	0	0	0
2119	1	45	0	0	0	0	0	0	0	0	0	1	1	0	0	1	1	0	0	0	0	3	1	6	2	0	Failure	2	0	1	0	0	0	1	0	0	0	0	0	0	0
2120	1	50	0	0	0	0	0	0	0	0	0	0	0	1	1	2	0	1	0	0	0	8	0	8	8	1	tracheostomy	3	0	0	1	0	0	0	0	0	0	0	0	0	0
2121	0	52	0	0	0	0	0	1	0	0	0	0	0	1	0	1	1	0	0	0	0	10	1	10	10	0	success	1	1	0	0	0	0	0	0	0	0	0	0	0	0
2123	0	74	0	0	0	1	0	0	0	0	0	0	0	1	0	1	1	0	0	0	0	4	0	4	4	1	tracheostomy	3	0	0	1	0	0	0	0	0	0	0	0	0	0
2132	1	52	0	0	1	1	0	0	0	0	0	0	0	1	1	1	1	0	0	0	1	2	0	2	2	0	success	1	1	0	0	0	0	0	0	0	0	0	0	0	0
2140	1	19	0	0	0	0	0	0	0	0	0	0	0	1	1	1	1	0	0	0	0	10	0	10	10	1	tracheostomy	3	0	0	1	0	0	0	0	0	0	0	0	0	0
2144	0	66	0	0	1	0	1	0	0	0	0	0	0	1	0	1	1	0	0	0	0	13	0	21	2	1	Failure	2	0	1	0	0	0	0	0	1	0	0	0	0	1
2147	0	47	0	0	0	0	0	0	0	0	0	0	0	1	1	1	1	0	0	0	0	2	1	2	2	0	success	1	1	0	0	0	0	0	0	0	0	0	0	0	0
2163	1	48	1	1	0	0	0	0	0	0	0	0	1	1	0	1	1	0	0	0	0	13	0	15	2	1	Failure	2	0	1	0	0	0	0	1	0	0	0	0	0	0
2164	0	60	0	0	0	0	0	0	0	0	0	1	1	1	0	1	1	0	0	0	0	20	1	20	20	0	success	1	1	0	0	0	0	0	0	0	0	0	0	0	0
2167	1	36	1	0	0	0	0	0	0	0	0	0	0	1	1	1	1	0	0	0	0	20	1	20	20	0	success	1	1	0	0	0	0	0	0	0	0	0	0	0	0
2168	1	44	0	0	0	0	0	0	0	0	0	0	0	1	1	1	1	0	0	0	0	12	0	12	12	1	tracheostomy	3	0	0	1	0	0	0	0	0	0	0	0	0	0
2170	0	56	0	0	0	0	0	0	0	0	0	0	0	1	1	1	1	0	0	0	0	22	0	22	21	1	Failure	2	0	1	0	0	0	0	1	0	0	0	0	0	0
2173	1	30	0	0	0	0	0	0	0	0	0	0	0	1	0	1	1	0	0	0	0	2	1	2	2	0	success	1	1	0	0	0	0	0	0	0	0	0	0	0	0
2178	0	50	0	0	1	0	0	0	0	0	0	0	1	1	0	1	1	0	0	0	0	3	1	6	2	0	Failure	2	0	1	0	0	0	1	0	0	0	0	0	0	0
2179	0	45	0	0	1	0	0	0	0	0	0	0	0	1	0	2	0	1	0	0	1	4	0	2	2	0	success	1	1	0	0	1	0	0	0	0	0	0	0	0	0
2180	1	18	0	0	0	0	0	0	0	0	0	0	0	0	1	3	0	0	1	0	1	2	0	2	2	1	tracheostomy	3	0	0	1	0	0	0	0	0	0	0	0	0	0
2191	1	33	0	0	0	0	0	0	0	0	0	0	0	0	1	2	0	1	0	0	0	7	1	7	7	0	success	1	1	0	0	0	0	0	0	0	0	0	0	0	0
2193	0	18	0	0	0	0	0	0	0	0	0	0	0	1	0	1	1	0	0	0	0	22	0	22	22	1	tracheostomy	3	0	0	1	0	0	0	0	0	0	0	0	0	0
2197	1	46	0	1	0	0	0	0	0	0	0	0	0	1	0	1	1	0	0	0	0	2	0	8	2	1	Failure	2	0	1	0	0	0	0	1	0	0	0	0	0	0
2198	1	67	0	0	1	0	1	1	0	0	0	0	1	1	0	1	1	0	0	0	0	8	0	8	8	1	tracheostomy	3	0	0	1	0	0	0	0	0	0	0	0	0	0
2209	0	42	0	0	0	0	0	0	0	0	0	0	0	0	1	3	0	0	1	0	0	5	0	5	5	1	tracheostomy	3	0	0	1	0	0	0	0	0	0	0	0	0	0
2221	0	57	0	0	1	0	0	0	0	0	0	0	1	1	0	2	0	1	0	0	0	7	0	7	7	1	tracheostomy	3	0	0	1	0	0	0	0	0	0	0	0	0	0
2224	0	50	0	0	0	0	0	0	0	0	0	0	0	1	1	4	0	0	0	1	0	5	1	5	5	0	success	1	1	0	0	0	0	0	0	0	0	0	0	0	0
2224	0	24	0	0	0	0	0	0	0	0	0	0	0	0	1	2	0	1	0	0	0	2	1	2	2	0	success	1	1	0	0	0	0	0	0	0	0	0	0	0	0
2227	1	47	0	0	0	0	0	0	0	0	0	0	0	1	0	4	0	0	0	1	0	9	0	2	2	1	success	1	1	0	0	1	1	0	0	0	0	0	0	0	0
2229	1	50	0	0	0	1	0	0	0	0	0	0	0	1	0	1	1	0	0	0	0	4	1	4	4	0	success	1	1	0	0	0	0	0	0	0	0	0	0	0	0
2233	0	48	0	0	0	0	0	0	0	0	0	0	1	1	1	1	1	0	0	0	0	3	1	3	3	0	success	1	1	0	0	0	0	0	0	0	0	0	0	0	0
2234	1	73	0	0	0	0	0	0	0	0	0	0	0	1	0	1	1	0	0	0	0	2	1	2	2	0	success	1	1	0	0	0	0	0	0	0	0	0	0	0	0
2236	0	65	0	0	1	0	0	0	0	0	0	0	1	1	0	1	1	0	0	0	1	2	0	7	2	0	Failure	2	0	1	0	0	0	0	0	0	1	0	0	0	0
2241	0	32	0	0	0	1	0	0	0	0	0	0	0	0	0	1	1	0	0	0	0	2	1	2	2	0	success	1	1	0	0	0	0	0	0	0	0	0	0	0	0
2246	1	59	0	0	0	0	0	0	0	0	0	0	0	1	1	1	1	0	0	0	0	7	0	9	2	1	Failure	2	0	1	0	0	0	0	1	0	0	0	0	0	0
2252	1	34	1	0	0	0	0	0	0	0	0	0	0	1	1	3	0	0	1	0	0	2	1	2	2	0	success	1	1	0	0	0	0	0	0	0	0	0	0	0	0
2260	1	69	0	0	1	0	0	0	0	0	0	1	0	1	1	1	1	0	0	0	0	2	1	2	2	0	success	1	1	0	0	0	0	0	0	0	0	0	0	0	0
2265	1	69	0	0	0	0	0	1	0	0	0	0	0	1	1	1	1	0	0	0	1	10	0	14	2	0	Failure	2	0	1	0	0	0	0	0	0	1	0	0	0	0
2275	0	32	0	0	0	0	0	0	0	0	0	0	0	1	1	2	0	1	0	0	1	2	0	2	2	0	success	1	1	0	0	0	0	0	0	0	0	0	0	0	0
2278	0	88	0	0	0	0	1	0	0	0	0	0	0	1	0	1	1	0	0	0	0	8	1	8	8	0	success	1	1	0	0	0	0	0	0	0	0	0	0	0	0
2280	1	47	0	0	0	0	0	0	0	0	0	0	0	1	0	1	1	0	0	0	0	2	1	2	2	0	success	1	1	0	0	0	0	0	0	0	0	0	0	0	0
2290	1	45	0	1	0	0	0	0	0	0	0	0	1	1	1	1	1	0	0	0	0	2	1	2	2	0	success	1	1	0	0	0	0	0	0	0	0	0	0	0	0
2291	0	59	0	0	0	0	0	0	0	0	0	0	0	1	0	2	0	1	0	0	0	2	1	2	2	0	success	1	1	0	0	0	0	0	0	0	0	0	0	0	0
2304	1	53	0	0	0	0	0	0	0	0	0	0	0	0	1	3	0	0	1	0	0	20	1	20	20	0	success	1	1	0	0	0	0	0	0	0	0	0	0	0	0
2307	1	29	0	0	1	0	0	0	0	0	0	0	0	1	1	1	1	0	0	0	0	6	1	6	6	0	success	1	1	0	0	0	0	0	0	0	0	0	0	0	0
2309	0	35	0	0	0	0	0	0	0	0	0	0	0	0	1	3	0	0	1	0	1	8	0	2	2	0	success	1	1	0	0	1	0	0	0	0	0	0	0	0	0
2311	0	41	0	0	0	0	0	0	0	0	0	0	0	1	1	2	0	1	0	0	0	14	1	14	14	0	success	1	1	0	0	0	0	0	0	0	0	0	0	0	0
2311	0	37	0	0	0	0	0	0	0	0	0	0	0	1	1	1	1	0	0	0	0	6	1	6	6	0	success	1	1	0	0	0	0	0	0	0	0	0	0	0	0
2319	1	51	0	0	0	0	0	0	0	0	0	0	1	1	1	1	1	0	0	0	0	2	1	2	2	0	success	1	1	0	0	0	0	0	0	0	0	0	0	0	0
2322	1	65	0	0	0	0	0	0	0	0	0	0	0	0	1	3	0	0	1	0	0	5	1	5	5	0	success	1	1	0	0	0	0	0	0	0	0	0	0	0	0
2326	1	61	0	0	1	0	0	1	0	0	0	0	1	1	0	1	1	0	0	0	0	13	0	14	2	1	Failure	2	0	1	0	0	0	0	1	0	0	0	0	0	0
2327	0	45	0	0	0	0	0	0	0	0	0	0	1	1	1	1	1	0	0	0	0	5	1	5	5	0	success	1	1	0	0	0	0	0	0	0	0	0	0	0	0
2333	1	66	0	0	0	1	0	1	0	0	0	0	1	1	0	4	0	0	0	1	0	2	1	2	2	0	success	1	1	0	0	0	0	0	0	0	0	0	0	0	0
2342	1	48	0	1	1	0	0	0	0	0	0	0	0	1	0	1	1	0	0	0	0	2	1	2	2	0	success	1	1	0	0	0	0	0	0	0	0	0	0	0	0
2347	1	32	1	1	0	0	0	0	0	0	0	0	0	1	0	1	1	0	0	0	0	2	1	2	2	0	success	1	1	0	0	0	0	0	0	0	0	0	0	0	0
2347	1	59	1	0	0	0	0	0	0	0	0	0	1	0	1	3	0	0	1	0	1	27	0	27	27	1	tracheostomy	3	0	0	1	0	0	0	0	0	0	0	0	0	0
2350	1	29	0	0	0	0	0	0	0	0	0	0	0	0	1	3	0	0	1	0	1	3	0	3	3	0	success	1	1	0	0	0	0	0	0	0	0	0	0	0	0
2351	1	33	0	0	0	1	0	0	0	0	0	0	0	1	0	1	1	0	0	0	0	3	1	3	2	0	Failure	2	0	1	0	0	0	1	0	0	0	0	0	0	0
2355	0	51	0	0	0	0	0	0	0	0	0	0	1	1	0	1	1	0	0	0	0	2	1	2	2	0	success	1	1	0	0	0	0	0	0	0	0	0	0	0	0
2378	0	45	0	0	0	0	0	0	0	0	0	0	1	0	1	1	1	0	0	0	0	2	1	2	2	0	success	1	1	0	0	0	0	0	0	0	0	0	0	0	0
2380	1	49	0	0	0	0	0	0	0	0	0	0	0	1	0	1	1	0	0	0	0	2	1	2	2	0	success	1	1	0	0	0	0	0	0	0	0	0	0	0	0
2382	1	33	0	1	0	0	0	0	0	0	0	0	0	1	0	1	1	0	0	0	1	26	0	26	26	0	success	1	1	0	0	0	0	0	0	0	0	0	0	0	0
2383	1	60	0	0	0	0	0	0	0	0	0	1	0	1	0	1	1	0	0	0	0	2	0	2	2	1	success	1	1	0	0	0	1	0	0	0	0	0	0	0	0
2384	1	48	0	0	0	0	0	0	0	0	0	0	1	1	0	1	1	0	0	0	0	3	0	3	3	1	tracheostomy	3	0	0	1	0	0	0	0	0	0	0	0	0	0
2387	0	63	0	0	0	0	0	0	0	0	0	0	0	1	1	2	0	1	0	0	0	2	1	2	2	0	success	1	1	0	0	0	0	0	0	0	0	0	0	0	0
2390	1	63	0	0	0	0	0	0	0	0	0	0	0	0	1	2	0	1	0	0	0	11	1	11	11	0	success	1	1	0	0	0	0	0	0	0	0	0	0	0	0
2391	1	68	1	0	0	0	0	0	0	0	0	0	1	0	1	3	0	0	1	0	0	32	0	32	32	1	tracheostomy	3	0	0	1	0	0	0	0	0	0	0	0	0	0
2392	1	66	0	0	0	1	1	0	0	0	0	0	0	1	1	2	0	1	0	0	0	2	1	2	2	0	success	1	1	0	0	0	0	0	0	0	0	0	0	0	0
2395	0	32	0	0	0	0	0	0	0	0	0	0	0	0	0	2	0	1	0	0	0	29	0	29	21	1	Failure	2	0	1	0	0	0	0	0	1	0	0	0	0	1
2395	0	29	0	0	0	0	0	0	0	0	0	0	0	1	0	1	1	0	0	0	0	13	0	13	13	1	tracheostomy	3	0	0	1	0	0	0	0	0	0	0	0	0	0
2396	1	75	0	0	0	0	0	0	0	0	0	0	1	0	1	3	0	0	1	0	0	19	1	19	19	0	success	1	1	0	0	0	0	0	0	0	0	0	0	0	0
2396	0	69	0	0	0	0	0	0	0	0	0	0	1	0	1	3	0	0	1	0	0	9	1	9	9	0	success	1	1	0	0	0	0	0	0	0	0	0	0	0	0
2397	0	47	0	0	0	0	0	0	0	0	0	0	0	0	1	3	0	0	1	0	0	2	1	2	2	0	success	1	1	0	0	0	0	0	0	0	0	0	0	0	0
2397	1	81	0	0	0	0	0	0	0	0	0	1	1	1	1	2	0	1	0	0	0	9	1	9	9	0	success	1	1	0	0	0	0	0	0	0	0	0	0	0	0
2399	1	48	0	0	0	0	1	0	0	0	0	0	0	1	0	1	1	0	0	0	0	7	1	7	7	0	success	1	1	0	0	0	0	0	0	0	0	0	0	0	0
2400	0	59	0	0	0	0	0	0	0	0	0	0	0	0	1	3	0	0	1	0	0	2	1	2	2	0	success	1	1	0	0	0	0	0	0	0	0	0	0	0	0
2402	0	31	0	0	1	0	0	0	0	0	0	0	0	1	1	1	1	0	0	0	0	8	0	15	5	1	Failure	2	0	1	0	0	0	0	1	0	0	0	0	0	0
2403	1	92	1	1	0	0	1	0	0	0	0	1	1	1	0	1	1	0	0	0	0	3	1	3	3	0	success	1	1	0	0	0	0	0	0	0	0	0	0	0	0
2405	0	37	0	0	0	0	0	0	0	0	0	0	0	1	1	1	1	0	0	0	0	2	1	2	2	0	success	1	1	0	0	0	0	0	0	0	0	0	0	0	0
2408	1	72	1	1	0	0	0	1	0	0	0	0	1	1	0	1	1	0	0	0	0	28	0	29	2	1	Failure	2	0	1	0	0	0	0	1	0	0	0	0	0	0
2409	0	55	0	0	0	0	0	0	0	0	0	0	0	0	1	3	0	0	1	0	0	3	1	3	3	0	success	1	1	0	0	0	0	0	0	0	0	0	0	0	0
2411	1	38	0	0	1	0	0	0	0	0	0	0	0	1	0	1	1	0	0	0	0	4	0	4	4	1	success	1	1	0	0	0	1	0	0	0	0	0	0	0	0
2412	1	71	0	0	0	0	0	0	0	0	0	0	0	1	1	1	1	0	0	0	0	2	1	2	2	0	success	1	1	0	0	0	0	0	0	0	0	0	0	0	0
2412	1	43	0	0	0	0	0	0	0	0	0	0	0	1	0	2	0	1	0	0	0	2	1	2	2	0	success	1	1	0	0	0	0	0	0	0	0	0	0	0	0
2419	0	60	0	0	0	0	0	0	0	0	0	0	0	1	1	1	1	0	0	0	1	4	0	4	4	1	tracheostomy	3	0	0	1	0	0	0	0	0	0	0	0	0	0
2419	1	71	1	1	0	0	1	1	0	0	0	0	1	0	1	3	0	0	1	0	1	8	0	8	8	0	success	1	1	0	0	0	0	0	0	0	0	0	0	0	0
2420	1	78	0	1	0	0	0	1	0	0	0	1	1	1	1	1	1	0	0	0	1	2	0	2	2	0	success	1	1	0	0	0	0	0	0	0	0	0	0	0	0
2421	1	55	0	0	0	0	0	0	0	0	0	0	1	1	0	2	0	1	0	0	0	18	0	24	2	1	Failure	2	0	1	0	0	0	0	1	0	0	0	0	0	0
2422	1	37	1	1	0	0	0	0	0	0	0	0	0	1	0	1	1	0	0	0	0	17	0	17	17	1	tracheostomy	3	0	0	1	0	0	0	0	0	0	0	0	0	0
2423	1	48	0	0	0	0	0	0	0	0	0	0	0	1	1	1	1	0	0	0	0	2	1	2	2	0	success	1	1	0	0	0	0	0	0	0	0	0	0	0	0
2424	0	35	0	0	0	0	0	0	0	0	0	0	0	1	0	1	1	0	0	0	0	2	1	2	2	0	success	1	1	0	0	0	0	0	0	0	0	0	0	0	0
2428	0	43	0	0	0	0	0	0	0	0	0	0	0	0	1	3	0	0	1	0	0	2	1	2	2	0	success	1	1	0	0	0	0	0	0	0	0	0	0	0	0
2429	0	62	0	0	0	0	1	0	0	0	0	1	1	0	1	3	0	0	1	0	0	3	0	3	2	1	Failure	2	0	1	0	0	0	0	1	0	0	0	0	0	0
2429	1	60	1	1	0	0	0	0	0	0	0	0	0	0	1	2	0	1	0	0	0	4	1	4	4	0	success	1	1	0	0	0	0	0	0	0	0	0	0	0	0
2430	1	56	0	0	0	0	0	1	0	0	0	0	0	0	1	2	0	1	0	0	0	12	0	12	12	1	tracheostomy	3	0	0	1	0	0	0	0	0	0	0	0	0	0
2431	0	63	0	0	0	0	0	0	0	0	0	0	1	1	1	2	0	1	0	0	0	21	0	21	21	1	tracheostomy	3	0	0	1	0	0	0	0	0	0	0	0	0	0
2432	0	63	0	0	1	0	0	0	0	0	0	0	0	1	0	1	1	0	0	0	0	9	0	9	9	1	tracheostomy	3	0	0	1	0	0	0	0	0	0	0	0	0	0
2435	0	54	0	0	0	0	0	0	0	0	0	0	0	0	1	3	0	0	1	0	0	6	0	6	6	1	tracheostomy	3	0	0	1	0	0	0	0	0	0	0	0	0	0
2436	0	48	0	0	0	0	0	0	0	0	0	0	0	0	1	3	0	0	1	0	0	13	0	13	13	1	tracheostomy	3	0	0	1	0	0	0	0	0	0	0	0	0	0
2438	0	43	0	0	0	0	0	0	0	0	0	0	0	0	1	2	0	1	0	0	0	2	1	2	2	0	success	1	1	0	0	0	0	0	0	0	0	0	0	0	0
2438	1	38	0	0	0	0	0	0	0	0	0	0	0	0	1	3	0	0	1	0	1	9	0	9	9	0	success	1	1	0	0	0	0	0	0	0	0	0	0	0	0
2439	0	79	0	0	0	0	0	1	0	0	0	0	1	1	1	1	1	0	0	0	0	7	0	7	7	1	tracheostomy	3	0	0	1	0	0	0	0	0	0	0	0	0	0
2439	0	64	0	0	0	0	0	0	0	0	0	0	0	1	1	1	1	0	0	0	0	14	0	16	14	1	Failure	2	0	1	0	0	0	0	1	0	0	0	0	0	0
2441	1	56	1	1	0	0	0	0	0	0	0	0	1	1	1	1	1	0	0	0	1	6	0	6	6	1	tracheostomy	3	0	0	1	0	0	0	0	0	0	0	0	0	0
2444	1	21	0	0	0	0	0	0	0	0	0	0	0	1	0	1	1	0	0	0	0	15	0	15	2	1	Failure	2	0	1	0	0	0	0	1	0	0	0	0	0	0
2444	0	54	0	0	1	0	0	1	0	0	0	0	1	0	1	3	0	0	1	0	0	51	1	51	51	0	success	1	1	0	0	0	0	0	0	0	0	0	0	0	0
2449	0	66	0	0	0	0	0	0	0	0	0	0	1	1	1	1	1	0	0	0	0	14	0	14	14	1	tracheostomy	3	0	0	1	0	0	0	0	0	0	0	0	0	0
2449	1	30	0	0	0	0	0	0	0	0	0	0	0	0	1	3	0	0	1	0	0	4	1	4	4	0	success	1	1	0	0	0	0	0	0	0	0	0	0	0	0
2452	1	39	1	1	0	0	0	0	0	0	0	0	0	1	0	2	0	1	0	0	0	14	0	14	14	1	tracheostomy	3	0	0	1	0	0	0	0	0	0	0	0	0	0
2455	1	52	0	0	0	0	0	0	0	0	0	0	1	1	1	2	0	1	0	0	0	2	1	2	2	0	success	1	1	0	0	0	0	0	0	0	0	0	0	0	0
2455	1	35	1	0	0	0	0	0	1	0	0	0	0	1	1	1	1	0	0	0	0	4	1	4	4	0	success	1	1	0	0	0	0	0	0	0	0	0	0	0	0
2458	1	24	1	0	0	0	0	0	0	0	0	0	0	1	0	1	1	0	0	0	0	28	1	28	28	0	success	1	1	0	0	0	0	0	0	0	0	0	0	0	0
2459	1	70	0	0	0	0	0	0	0	0	0	0	0	0	1	3	0	0	1	0	0	2	1	2	2	0	success	1	1	0	0	0	0	0	0	0	0	0	0	0	0
2463	0	38	0	0	0	0	0	0	0	0	0	0	0	1	1	2	0	1	0	0	0	8	0	8	8	1	tracheostomy	3	0	0	1	0	0	0	0	0	0	0	0	0	0
2466	1	22	0	0	1	0	0	0	0	0	0	0	0	1	1	1	1	0	0	0	0	11	0	21	2	1	Failure	2	0	1	0	0	0	0	1	0	0	0	0	0	0
2468	1	63	0	0	1	0	0	0	0	0	0	0	1	1	1	1	1	0	0	0	0	19	0	24	7	1	Failure	2	0	1	0	0	0	0	1	0	0	0	0	0	0
2470	0	44	0	0	0	0	0	0	0	0	0	0	1	1	0	1	1	0	0	0	0	3	1	3	3	0	success	1	1	0	0	0	0	0	0	0	0	0	0	0	0
2482	1	65	0	1	0	0	1	0	0	0	0	0	1	1	0	1	1	0	0	0	0	11	0	14	2	1	Failure	2	0	1	0	0	0	0	1	0	0	0	0	0	0
2486	1	46	0	0	0	0	0	0	0	0	0	0	0	1	0	1	1	0	0	0	0	2	1	2	2	0	success	1	1	0	0	0	0	0	0	0	0	0	0	0	0
2488	1	59	1	1	0	0	0	1	0	0	0	1	0	0	1	3	0	0	1	0	0	8	1	13	2	0	Failure	2	0	1	0	0	0	1	0	0	0	0	0	0	0
2489	0	51	0	0	0	0	0	0	0	0	0	0	0	0	1	3	0	0	1	0	0	3	1	3	3	0	success	1	1	0	0	0	0	0	0	0	0	0	0	0	0
2490	0	55	0	0	0	0	0	0	0	0	0	0	0	0	1	3	0	0	1	0	1	3	0	2	2	0	success	1	1	0	0	1	0	0	0	0	0	0	0	0	0
2491	1	49	0	0	0	0	0	0	0	0	0	0	0	1	1	1	1	0	0	0	0	3	0	3	3	1	tracheostomy	3	0	0	1	0	0	0	0	0	0	0	0	0	0
2493	1	51	1	0	0	0	0	0	0	0	0	0	0	1	0	1	1	0	0	0	0	28	1	28	28	0	success	1	1	0	0	0	0	0	0	0	0	0	0	0	0
2498	0	37	0	0	0	0	0	0	0	0	0	0	0	1	0	1	1	0	0	0	0	10	1	10	10	0	success	1	1	0	0	0	0	0	0	0	0	0	0	0	0
2501	1	51	1	0	0	0	0	0	0	0	0	0	0	1	1	1	1	0	0	0	0	2	0	2	2	1	tracheostomy	3	0	0	1	0	0	0	0	0	0	0	0	0	0
2501	1	31	0	0	0	0	0	0	0	0	0	0	1	1	1	2	0	1	0	0	0	2	1	2	2	0	success	1	1	0	0	0	0	0	0	0	0	0	0	0	0
2506	1	55	1	1	0	1	0	0	0	0	0	0	0	0	0	3	0	0	1	0	0	29	0	36	14	1	Failure	2	0	1	0	0	0	0	1	0	0	0	0	0	0
2507	1	62	0	0	0	0	0	0	0	0	0	0	0	1	1	1	1	0	0	0	0	9	0	9	9	1	tracheostomy	3	0	0	1	0	0	0	0	0	0	0	0	0	0
2513	0	56	0	0	0	0	0	0	0	0	0	0	1	1	0	1	1	0	0	0	0	2	1	2	2	0	success	1	1	0	0	0	0	0	0	0	0	0	0	0	0
2514	1	49	0	0	0	0	0	0	0	0	0	0	1	1	0	1	1	0	0	0	0	2	1	2	2	0	success	1	1	0	0	0	0	0	0	0	0	0	0	0	0
2516	1	67	0	0	0	0	0	0	0	0	0	0	0	0	1	3	0	0	1	0	0	18	1	18	11	0	Failure	2	0	1	0	0	0	1	0	0	0	0	0	0	0
2517	0	54	1	0	0	0	0	0	0	0	0	1	1	1	1	2	0	1	0	0	0	8	1	8	8	0	success	1	1	0	0	0	0	0	0	0	0	0	0	0	0
2523	1	65	0	0	1	0	0	1	0	0	0	0	0	1	1	2	0	1	0	0	0	3	1	2	2	0	Failure	2	0	1	0	0	0	1	0	0	0	0	0	0	0
2525	1	60	1	1	0	0	0	0	0	0	0	0	0	1	0	1	1	0	0	0	0	16	0	16	16	1	tracheostomy	3	0	0	1	0	0	0	0	0	0	0	0	0	0
2527	0	72	0	0	0	0	0	1	0	0	0	0	0	1	1	1	1	0	0	0	0	2	1	2	2	0	success	1	1	0	0	0	0	0	0	0	0	0	0	0	0
2529	1	46	0	0	0	0	0	0	0	0	0	0	0	0	0	1	1	0	0	0	0	2	1	2	2	0	success	1	1	0	0	0	0	0	0	0	0	0	0	0	0
2530	0	56	0	0	0	0	0	0	0	0	0	0	0	1	1	1	1	0	0	0	0	6	1	6	6	0	success	1	1	0	0	0	0	0	0	0	0	0	0	0	0
2531	0	32	0	0	0	0	0	0	0	0	0	0	0	1	0	1	1	0	0	0	0	18	1	21	7	0	Failure	2	0	1	0	0	0	1	0	0	0	0	0	0	0
2532	1	44	0	0	0	0	0	0	0	0	0	0	0	1	1	1	1	0	0	0	0	3	1	3	3	0	success	1	1	0	0	0	0	0	0	0	0	0	0	0	0
2535	0	54	0	0	0	0	0	0	0	0	0	0	1	1	1	1	1	0	0	0	0	8	0	8	8	1	tracheostomy	3	0	0	1	0	0	0	0	0	0	0	0	0	0
2537	1	33	0	0	0	0	0	0	0	0	0	0	0	1	1	2	0	1	0	0	0	6	1	6	6	0	success	1	1	0	0	0	0	0	0	0	0	0	0	0	0
2538	0	21	0	0	0	0	0	0	0	0	0	0	0	1	1	1	1	0	0	0	0	2	1	2	2	0	success	1	1	0	0	0	0	0	0	0	0	0	0	0	0
2539	0	26	0	0	0	0	0	0	0	0	0	0	0	1	1	2	0	1	0	0	0	2	1	2	2	0	success	1	1	0	0	0	0	0	0	0	0	0	0	0	0
2540	0	36	0	0	0	0	0	0	0	0	0	0	0	1	1	2	0	1	0	0	0	2	1	2	2	0	success	1	1	0	0	0	0	0	0	0	0	0	0	0	0
2542	1	56	1	0	0	1	0	0	0	0	0	0	0	1	1	1	1	0	0	0	0	5	0	5	5	1	tracheostomy	3	0	0	1	0	0	0	0	0	0	0	0	0	0
2546	1	75	1	0	0	0	1	0	0	0	0	1	0	0	1	2	0	1	0	0	1	2	0	2	2	1	tracheostomy	3	0	0	1	0	0	0	0	0	0	0	0	0	0
2549	1	22	0	0	0	0	0	0	0	0	0	0	0	1	1	1	1	0	0	0	1	18	0	18	18	0	success	1	1	0	0	0	0	0	0	0	0	0	0	0	0
2550	0	59	0	0	0	1	0	0	0	0	0	0	0	1	0	1	1	0	0	0	0	23	0	23	23	1	tracheostomy	3	0	0	1	0	0	0	0	0	0	0	0	0	0
2551	1	79	0	0	0	0	0	1	0	0	0	0	0	0	1	3	0	0	1	0	0	14	1	2	2	0	success	1	1	0	0	1	0	0	0	0	0	0	0	0	0
2552	1	54	1	1	0	0	0	0	0	0	0	0	1	1	1	1	1	0	0	0	0	2	1	2	2	0	success	1	1	0	0	0	0	0	0	0	0	0	0	0	0
2553	1	64	0	0	0	0	0	0	0	0	0	0	1	1	1	4	0	0	0	1	0	22	1	22	2	0	Failure	2	0	1	0	0	0	1	0	0	0	0	0	0	0
2556	0	30	0	0	0	0	0	0	0	0	0	0	0	1	0	1	1	0	0	0	0	2	1	2	2	0	success	1	1	0	0	0	0	0	0	0	0	0	0	0	0
2557	0	51	0	0	0	0	0	0	0	0	0	0	0	1	1	4	0	0	0	1	0	6	1	6	6	0	success	1	1	0	0	0	0	0	0	0	0	0	0	0	0
2560	1	62	1	0	0	0	0	1	0	0	0	0	1	1	1	1	1	0	0	0	0	33	0	33	33	1	tracheostomy	3	0	0	1	0	0	0	0	0	0	0	0	0	0
2565	1	82	0	0	0	0	0	1	0	0	0	1	0	0	1	4	0	0	0	1	1	9	0	9	9	0	success	1	1	0	0	0	0	0	0	0	0	0	0	0	0
2566	1	28	0	0	0	0	0	1	0	0	0	0	0	1	1	1	1	0	0	0	0	2	1	2	2	0	success	1	1	0	0	0	0	0	0	0	0	0	0	0	0
2568	0	40	0	0	0	0	0	0	0	0	0	0	0	1	1	1	1	0	0	0	0	10	0	10	10	1	tracheostomy	3	0	0	1	0	0	0	0	0	0	0	0	0	0
2570	1	51	0	0	0	0	0	0	0	0	0	0	0	1	0	4	0	0	0	1	0	6	0	7	6	1	Failure	2	0	1	0	0	0	0	1	0	0	0	0	0	0
2572	1	42	1	0	0	0	0	1	0	0	0	0	0	0	1	3	0	0	1	0	0	6	0	6	6	1	tracheostomy	3	0	0	1	0	0	0	0	0	0	0	0	0	0
2573	0	48	0	0	0	0	0	0	0	0	0	0	0	0	1	3	0	0	1	0	0	24	1	24	24	0	success	1	1	0	0	0	0	0	0	0	0	0	0	0	0
2576	1	65	0	0	0	0	0	0	0	0	0	0	0	1	0	1	1	0	0	0	0	11	0	11	11	1	tracheostomy	3	0	0	1	0	0	0	0	0	0	0	0	0	0
2577	1	47	0	0	0	1	0	0	0	0	0	0	0	0	1	3	0	0	1	0	0	2	1	2	2	0	success	1	1	0	0	0	0	0	0	0	0	0	0	0	0
2578	1	47	0	0	0	1	0	0	0	0	0	1	1	1	1	1	1	0	0	0	0	3	1	3	3	0	success	1	1	0	0	0	0	0	0	0	0	0	0	0	0
2579	1	80	0	0	0	0	0	1	0	0	0	1	1	0	1	4	0	0	0	1	0	6	1	6	6	0	success	1	1	0	0	0	0	0	0	0	0	0	0	0	0
2580	1	55	1	1	0	0	0	0	0	0	0	0	0	1	1	1	1	0	0	0	0	7	1	7	7	0	success	1	1	0	0	0	0	0	0	0	0	0	0	0	0
2589	0	65	0	0	1	0	0	0	0	0	0	0	1	1	0	1	1	0	0	0	0	8	1	2	2	0	success	1	1	0	0	1	0	0	0	0	0	0	0	0	0
2598	0	44	0	0	0	0	0	0	0	0	0	0	0	1	0	1	1	0	0	0	0	2	1	2	2	0	success	1	1	0	0	0	0	0	0	0	0	0	0	0	0
2599	0	39	0	0	0	0	0	0	0	0	0	0	0	0	1	3	0	0	1	0	1	7	0	2	2	0	success	1	1	0	0	1	0	0	0	0	0	0	0	0	0
2602	0	36	0	0	0	0	0	0	0	0	0	0	0	1	0	1	1	0	0	0	0	14	1	18	2	0	Failure	2	0	1	0	0	0	1	0	0	0	0	0	0	0
2603	1	41	1	1	0	0	0	0	0	0	0	0	0	1	1	1	1	0	0	0	0	7	1	7	7	0	success	1	1	0	0	0	0	0	0	0	0	0	0	0	0
2604	0	56	0	0	0	0	0	0	0	0	0	0	0	1	1	1	1	0	0	0	0	5	1	5	5	0	success	1	1	0	0	0	0	0	0	0	0	0	0	0	0
2606	1	74	0	0	1	0	0	0	0	0	0	0	1	1	0	1	1	0	0	0	0	9	1	14	2	0	Failure	2	0	1	0	0	0	1	0	0	0	0	0	0	0
2607	0	34	0	0	0	0	0	0	0	0	0	0	0	1	1	1	1	0	0	0	1	7	0	7	7	0	success	1	1	0	0	0	0	0	0	0	0	0	0	0	0
2610	0	43	0	0	0	0	0	0	0	0	0	0	0	1	1	1	1	0	0	0	0	5	1	5	5	0	success	1	1	0	0	0	0	0	0	0	0	0	0	0	0
2615	1	72	0	0	0	0	1	0	0	0	0	0	0	1	0	1	1	0	0	0	0	40	1	40	40	0	success	1	1	0	0	0	0	0	0	0	0	0	0	0	0
2617	1	41	0	1	0	0	0	0	0	0	0	0	0	1	1	1	1	0	0	0	0	2	1	2	2	0	success	1	1	0	0	0	0	0	0	0	0	0	0	0	0
2626	1	67	0	0	0	0	0	1	0	0	0	0	1	0	0	1	1	0	0	0	0	2	1	2	2	0	success	1	1	0	0	0	0	0	0	0	0	0	0	0	0
2628	0	46	0	0	0	0	0	0	0	0	0	0	1	1	0	1	1	0	0	0	0	2	1	2	2	0	success	1	1	0	0	0	0	0	0	0	0	0	0	0	0
2630	0	30	0	0	0	0	0	0	0	0	0	0	0	1	0	1	1	0	0	0	0	3	1	3	3	0	success	1	1	0	0	0	0	0	0	0	0	0	0	0	0
2631	1	70	1	0	0	0	0	1	0	0	0	0	0	1	0	1	1	0	0	0	0	2	1	2	2	0	success	1	1	0	0	0	0	0	0	0	0	0	0	0	0
2635	1	39	0	0	0	0	0	0	0	0	0	0	0	0	1	2	0	1	0	0	0	2	1	2	2	0	success	1	1	0	0	0	0	0	0	0	0	0	0	0	0
2637	1	53	0	0	1	0	0	0	0	0	0	0	0	1	0	1	1	0	0	0	0	9	0	9	9	1	tracheostomy	3	0	0	1	0	0	0	0	0	0	0	0	0	0
2638	1	58	0	0	0	0	0	0	0	0	0	0	0	1	0	1	1	0	0	0	1	14	0	14	14	0	success	1	1	0	0	0	0	0	0	0	0	0	0	0	0
2641	1	58	1	1	0	0	0	0	0	0	0	0	0	1	1	1	1	0	0	0	0	2	1	2	2	0	success	1	1	0	0	0	0	0	0	0	0	0	0	0	0
2644	0	47	0	0	0	0	0	0	0	0	0	0	0	1	1	1	1	0	0	0	0	5	1	5	5	0	success	1	1	0	0	0	0	0	0	0	0	0	0	0	0
2645	0	20	0	0	0	0	0	0	0	0	0	0	0	1	0	1	1	0	0	0	0	2	1	2	2	0	success	1	1	0	0	0	0	0	0	0	0	0	0	0	0
2656	1	24	0	0	1	1	0	0	0	0	0	0	0	1	0	1	1	0	0	0	0	2	1	2	2	0	success	1	1	0	0	0	0	0	0	0	0	0	0	0	0
2657	1	53	0	0	0	0	0	0	0	0	0	0	0	1	0	1	1	0	0	0	0	4	0	4	4	1	tracheostomy	3	0	0	1	0	0	0	0	0	0	0	0	0	0
2660	0	47	0	0	0	0	0	0	0	0	0	0	0	0	1	3	0	0	1	0	0	4	1	4	4	0	success	1	1	0	0	0	0	0	0	0	0	0	0	0	0
2661	1	39	0	1	0	0	0	0	0	0	0	0	0	1	1	1	1	0	0	0	0	2	1	2	2	0	success	1	1	0	0	0	0	0	0	0	0	0	0	0	0
2663	0	44	0	0	0	0	0	0	0	0	0	0	0	1	0	1	1	0	0	0	0	2	1	2	2	0	success	1	1	0	0	0	0	0	0	0	0	0	0	0	0
2672	1	66	0	0	0	0	0	1	0	0	0	1	1	0	1	3	0	0	1	0	0	13	1	13	13	0	success	1	1	0	0	0	0	0	0	0	0	0	0	0	0
2676	0	43	0	0	0	0	0	0	0	0	0	0	1	1	0	1	1	0	0	0	0	2	1	2	2	0	success	1	1	0	0	0	0	0	0	0	0	0	0	0	0
2680	0	37	0	0	0	0	0	0	0	0	0	0	0	1	1	1	1	0	0	0	0	8	0	8	8	1	tracheostomy	3	0	0	1	0	0	0	0	0	0	0	0	0	0
2693	0	46	0	0	0	1	0	0	0	0	0	0	0	1	1	4	0	0	0	1	0	2	1	2	2	0	success	1	1	0	0	0	0	0	0	0	0	0	0	0	0
2694	1	38	0	0	0	0	0	1	0	0	0	0	0	1	0	2	0	1	0	0	0	7	0	7	7	1	tracheostomy	3	0	0	1	0	0	0	0	0	0	0	0	0	0
2696	1	49	1	0	0	0	0	0	0	0	0	1	1	1	1	3	0	0	1	0	0	7	1	7	7	0	success	1	1	0	0	0	0	0	0	0	0	0	0	0	0
2699	1	49	0	0	0	0	0	0	0	0	0	0	0	1	0	1	1	0	0	0	0	2	1	2	2	0	success	1	1	0	0	0	0	0	0	0	0	0	0	0	0
2704	1	66	1	0	0	0	0	1	0	0	0	0	0	0	1	3	0	0	1	0	0	4	1	4	4	0	success	1	1	0	0	0	0	0	0	0	0	0	0	0	0
2707	1	39	0	0	0	0	0	0	0	0	0	0	0	1	0	1	1	0	0	0	0	2	1	2	2	0	success	1	1	0	0	0	0	0	0	0	0	0	0	0	0
2709	1	38	0	0	0	1	0	0	0	0	0	0	0	0	1	3	0	0	1	0	0	2	1	2	2	0	success	1	1	0	0	0	0	0	0	0	0	0	0	0	0
2711	1	37	0	1	0	0	0	0	0	0	0	0	0	1	1	1	1	0	0	0	0	2	1	2	2	0	success	1	1	0	0	0	0	0	0	0	0	0	0	0	0
2715	1	18	0	0	0	0	0	0	0	0	0	0	0	1	0	1	1	0	0	0	0	2	1	2	2	0	success	1	1	0	0	0	0	0	0	0	0	0	0	0	0
2716	1	54	0	0	0	0	0	0	0	0	0	1	1	1	1	4	0	0	0	1	0	5	0	5	5	1	tracheostomy	3	0	0	1	0	0	0	0	0	0	0	0	0	0
2718	0	40	0	0	0	0	0	0	0	0	0	1	1	1	0	1	1	0	0	0	1	2	0	2	2	0	success	1	1	0	0	0	0	0	0	0	0	0	0	0	0
2718	1	39	0	0	0	0	0	0	0	0	0	0	1	1	0	1	1	0	0	0	0	30	0	30	30	1	tracheostomy	3	0	0	1	0	0	0	0	0	0	0	0	0	0
2719	1	64	0	0	1	0	0	1	0	0	0	0	0	1	1	1	1	0	0	0	0	3	1	3	3	0	success	1	1	0	0	0	0	0	0	0	0	0	0	0	0
2724	0	69	0	0	0	0	0	0	0	0	0	1	1	1	0	1	1	0	0	0	0	18	0	18	18	1	tracheostomy	3	0	0	1	0	0	0	0	0	0	0	0	0	0
2726	1	44	1	0	0	0	0	0	0	0	0	0	0	0	1	3	0	0	1	0	0	14	1	14	14	0	success	1	1	0	0	0	0	0	0	0	0	0	0	0	0
2728	0	51	0	0	0	0	0	0	0	0	0	0	0	1	0	1	1	0	0	0	0	8	0	8	8	1	tracheostomy	3	0	0	1	0	0	0	0	0	0	0	0	0	0
2730	1	26	1	1	0	0	0	0	0	0	0	0	0	1	1	1	1	0	0	0	0	6	1	6	6	0	success	1	1	0	0	0	0	0	0	0	0	0	0	0	0
2734	1	46	1	1	1	0	0	0	1	0	0	0	0	1	1	1	1	0	0	0	0	2	1	2	2	0	success	1	1	0	0	0	0	0	0	0	0	0	0	0	0
2740	0	56	0	0	0	0	0	0	0	0	0	0	0	1	0	4	0	0	0	1	0	2	1	2	2	0	success	1	1	0	0	0	0	0	0	0	0	0	0	0	0
2743	1	57	1	0	0	0	0	0	0	0	0	0	0	0	1	3	0	0	1	0	0	2	1	2	2	0	success	1	1	0	0	0	0	0	0	0	0	0	0	0	0
2750	1	40	0	0	0	0	0	0	0	0	0	0	0	0	1	3	0	0	1	0	0	2	1	2	2	0	success	1	1	0	0	0	0	0	0	0	0	0	0	0	0
2755	0	52	0	0	0	0	0	0	0	0	0	0	1	0	1	3	0	0	1	0	0	2	1	2	2	0	success	1	1	0	0	0	0	0	0	0	0	0	0	0	0
2763	1	69	0	0	0	0	0	0	0	0	0	0	1	0	1	1	1	0	0	0	0	2	0	2	2	1	tracheostomy	3	0	0	1	0	0	0	0	0	0	0	0	0	0
2767	1	44	0	0	0	0	0	1	0	0	0	0	1	0	1	2	0	1	0	0	0	3	1	3	3	0	success	1	1	0	0	0	0	0	0	0	0	0	0	0	0
2771	1	35	0	0	0	0	0	0	0	0	0	0	0	1	1	1	1	0	0	0	0	18	1	18	18	0	success	1	1	0	0	0	0	0	0	0	0	0	0	0	0
2774	1	40	1	0	0	0	0	0	0	0	0	0	0	1	1	1	1	0	0	0	0	5	1	5	5	0	success	1	1	0	0	0	0	0	0	0	0	0	0	0	0
2777	0	38	0	0	0	0	0	0	0	0	0	0	0	1	0	1	1	0	0	0	0	16	0	3	3	1	success	1	1	0	0	1	1	0	0	0	0	0	0	0	0
2781	0	45	0	0	0	0	0	0	0	0	0	0	0	1	1	1	1	0	0	0	0	2	1	2	2	0	success	1	1	0	0	0	0	0	0	0	0	0	0	0	0
2785	1	44	0	0	0	0	0	0	0	0	0	0	0	1	1	1	1	0	0	0	0	2	1	2	2	0	success	1	1	0	0	0	0	0	0	0	0	0	0	0	0
2787	1	64	0	0	1	0	0	0	0	0	0	0	1	0	1	3	0	0	1	0	0	6	0	8	2	1	Failure	2	0	1	0	0	0	0	1	0	0	0	0	0	0
2788	0	26	0	0	0	0	0	0	0	0	0	0	1	0	1	2	0	1	0	0	1	18	0	19	2	0	Failure	2	0	1	0	0	0	0	0	0	1	0	0	0	0
2791	0	60	0	0	0	0	0	0	0	0	0	0	1	0	1	2	0	1	0	0	0	2	0	2	2	1	tracheostomy	3	0	0	1	0	0	0	0	0	0	0	0	0	0
2791	1	32	0	0	1	0	0	0	0	0	0	0	0	1	0	1	1	0	0	0	0	8	1	7	7	0	success	1	1	0	0	1	0	0	0	0	0	0	0	0	0
2795	0	64	0	0	0	0	0	0	0	0	0	0	0	1	1	1	1	0	0	0	0	13	1	13	13	0	success	1	1	0	0	0	0	0	0	0	0	0	0	0	0
2796	0	59	0	0	0	0	0	0	0	0	0	0	0	0	1	3	0	0	1	0	0	3	1	3	3	0	success	1	1	0	0	0	0	0	0	0	0	0	0	0	0
2797	1	66	0	0	0	0	0	0	0	0	0	0	0	1	1	1	1	0	0	0	0	2	1	2	2	0	success	1	1	0	0	0	0	0	0	0	0	0	0	0	0
2798	1	22	1	0	0	0	0	0	0	0	0	0	0	0	1	2	0	1	0	0	0	2	1	2	2	0	success	1	1	0	0	0	0	0	0	0	0	0	0	0	0
2798	1	43	0	0	0	0	0	0	0	0	0	0	0	0	1	2	0	1	0	0	0	2	1	2	2	0	success	1	1	0	0	0	0	0	0	0	0	0	0	0	0
2811	0	73	0	0	0	0	1	0	0	0	0	0	1	1	1	3	0	0	1	0	0	2	1	2	2	0	success	1	1	0	0	0	0	0	0	0	0	0	0	0	0
2813	0	47	0	0	0	0	0	0	0	0	0	0	0	1	0	1	1	0	0	0	0	2	1	2	2	0	success	1	1	0	0	0	0	0	0	0	0	0	0	0	0
2814	1	42	0	0	0	0	0	0	0	0	0	0	0	1	1	1	1	0	0	0	0	15	0	15	15	1	tracheostomy	3	0	0	1	0	0	0	0	0	0	0	0	0	0
2818	1	46	0	0	0	0	0	0	0	0	0	0	0	1	1	1	1	0	0	0	0	8	1	10	2	0	Failure	2	0	1	0	0	0	1	0	0	0	0	0	0	0
2821	1	18	0	0	0	0	0	0	0	1	0	0	0	0	1	2	0	1	0	0	0	7	1	7	7	0	success	1	1	0	0	0	0	0	0	0	0	0	0	0	0
2823	1	31	0	0	0	0	0	0	0	0	0	0	0	1	1	1	1	0	0	0	0	2	1	2	2	0	success	1	1	0	0	0	0	0	0	0	0	0	0	0	0
2828	0	46	0	0	0	0	0	0	0	0	0	0	0	1	1	1	1	0	0	0	0	2	1	2	2	0	success	1	1	0	0	0	0	0	0	0	0	0	0	0	0
2830	1	54	1	0	0	0	0	0	0	0	0	0	0	1	1	1	1	0	0	0	0	4	1	7	2	0	Failure	2	0	1	0	0	0	1	0	0	0	0	0	0	0
2832	1	35	0	0	1	0	0	0	0	0	0	0	0	1	0	1	1	0	0	0	1	2	0	2	2	0	success	1	1	0	0	0	0	0	0	0	0	0	0	0	0
2833	0	52	0	0	0	0	0	0	0	0	0	0	0	0	1	1	1	0	0	0	0	2	1	2	2	0	success	1	1	0	0	0	0	0	0	0	0	0	0	0	0
2842	1	59	1	1	0	0	0	0	0	0	0	0	1	0	1	1	1	0	0	0	0	2	1	2	2	0	success	1	1	0	0	0	0	0	0	0	0	0	0	0	0
2842	0	49	0	0	0	0	0	0	0	0	0	0	0	1	1	1	1	0	0	0	0	9	0	9	9	1	tracheostomy	3	0	0	1	0	0	0	0	0	0	0	0	0	0
2844	0	53	0	0	0	0	0	1	0	0	0	0	1	0	1	3	0	0	1	0	0	2	1	2	2	0	success	1	1	0	0	0	0	0	0	0	0	0	0	0	0
2845	0	54	0	0	0	0	0	0	0	0	0	0	0	1	0	2	0	1	0	0	0	2	1	2	2	0	success	1	1	0	0	0	0	0	0	0	0	0	0	0	0
2848	0	29	0	0	0	0	0	0	0	0	0	0	0	1	1	1	1	0	0	0	0	4	1	4	4	0	success	1	1	0	0	0	0	0	0	0	0	0	0	0	0
2855	0	46	0	0	0	0	0	0	0	0	0	0	0	1	1	1	1	0	0	0	0	3	1	3	3	0	success	1	1	0	0	0	0	0	0	0	0	0	0	0	0
2856	0	64	0	0	0	0	0	0	0	0	0	0	1	1	0	1	1	0	0	0	0	2	1	2	2	0	success	1	1	0	0	0	0	0	0	0	0	0	0	0	0
2861	0	48	0	0	0	0	0	0	0	0	0	0	0	1	0	1	1	0	0	0	0	2	1	2	2	0	success	1	1	0	0	0	0	0	0	0	0	0	0	0	0
2863	0	50	0	0	0	0	0	0	0	0	0	0	0	0	1	3	0	0	1	0	0	2	1	2	2	0	success	1	1	0	0	0	0	0	0	0	0	0	0	0	0
2867	0	24	0	0	0	0	0	0	0	0	0	0	0	1	0	1	1	0	0	0	0	2	1	2	2	0	success	1	1	0	0	0	0	0	0	0	0	0	0	0	0
2868	0	30	0	0	0	0	0	0	0	0	0	0	0	1	0	2	0	1	0	0	0	2	1	2	2	0	success	1	1	0	0	0	0	0	0	0	0	0	0	0	0
2874	1	45	0	0	0	0	0	0	0	0	0	0	0	1	0	1	1	0	0	0	0	2	1	2	2	0	success	1	1	0	0	0	0	0	0	0	0	0	0	0	0
2876	1	24	0	0	0	0	0	0	0	0	0	0	0	1	1	1	1	0	0	0	0	2	1	2	2	0	success	1	1	0	0	0	0	0	0	0	0	0	0	0	0
2877	0	55	0	0	0	0	0	0	0	0	0	0	0	1	1	1	1	0	0	0	0	3	0	3	3	1	tracheostomy	3	0	0	1	0	0	0	0	0	0	0	0	0	0
2878	1	23	1	0	0	0	0	0	0	0	0	0	0	1	1	1	1	0	0	0	0	2	1	2	2	0	success	1	1	0	0	0	0	0	0	0	0	0	0	0	0
2879	1	39	0	1	0	0	0	0	0	0	0	0	0	1	1	4	0	0	0	1	0	2	1	2	2	0	success	1	1	0	0	0	0	0	0	0	0	0	0	0	0
2881	0	67	0	0	0	0	0	0	0	0	0	0	1	0	1	2	0	1	0	0	0	2	1	2	2	0	success	1	1	0	0	0	0	0	0	0	0	0	0	0	0
2881	1	63	0	0	0	0	1	0	0	0	0	0	1	1	0	1	1	0	0	0	0	2	1	2	2	0	success	1	1	0	0	0	0	0	0	0	0	0	0	0	0
2882	1	27	0	0	0	0	0	0	0	0	0	0	0	1	0	1	1	0	0	0	0	8	1	8	8	0	success	1	1	0	0	0	0	0	0	0	0	0	0	0	0
2883	0	56	0	0	0	0	0	0	0	0	0	0	0	1	0	1	1	0	0	0	0	2	1	2	2	0	success	1	1	0	0	0	0	0	0	0	0	0	0	0	0
2895	1	51	0	0	0	0	0	0	0	0	0	0	1	1	1	1	1	0	0	0	0	13	1	13	13	0	success	1	1	0	0	0	0	0	0	0	0	0	0	0	0
2897	1	66	0	0	0	0	0	0	0	0	1	0	1	1	1	1	1	0	0	0	0	10	0	11	2	1	Failure	2	0	1	0	0	0	0	1	0	0	0	0	0	0
2897	0	43	0	0	1	0	0	0	0	0	0	0	0	1	0	1	1	0	0	0	0	9	1	9	9	0	success	1	1	0	0	0	0	0	0	0	0	0	0	0	0
2900	1	62	1	1	0	0	0	0	0	0	0	0	1	1	0	1	1	0	0	0	0	12	0	12	12	1	tracheostomy	3	0	0	1	0	0	0	0	0	0	0	0	0	0
2901	0	33	0	0	0	0	0	0	0	0	0	0	0	1	1	2	0	1	0	0	0	2	0	2	2	1	tracheostomy	3	0	0	1	0	0	0	0	0	0	0	0	0	0
2907	0	56	0	0	0	0	0	0	0	0	0	0	0	1	0	1	1	0	0	0	1	34	0	41	2	0	Failure	2	0	1	0	0	0	0	0	1	1	0	1	0	0
2908	0	66	0	0	0	0	0	0	0	0	0	0	0	1	1	1	1	0	0	0	0	10	1	10	10	0	success	1	1	0	0	0	0	0	0	0	0	0	0	0	0
2909	1	73	0	0	0	0	0	0	0	0	0	0	1	0	1	3	0	0	1	0	0	17	0	21	2	1	Failure	2	0	1	0	0	0	0	1	0	0	0	0	0	0
2917	1	54	0	1	0	0	1	0	0	0	0	0	1	1	0	1	1	0	0	0	0	7	1	10	2	0	Failure	2	0	1	0	0	0	1	0	0	0	0	0	0	0
2918	1	55	0	0	0	0	0	0	0	0	0	0	0	1	1	1	1	0	0	0	0	3	1	3	3	0	success	1	1	0	0	0	0	0	0	0	0	0	0	0	0
2919	1	22	0	0	0	0	0	0	0	0	0	0	0	1	0	1	1	0	0	0	0	2	1	2	2	0	success	1	1	0	0	0	0	0	0	0	0	0	0	0	0
2920	1	51	0	0	1	1	0	0	0	0	0	0	0	1	1	2	0	1	0	0	0	6	0	2	2	1	success	1	1	0	0	1	1	0	0	0	0	0	0	0	0
2922	0	36	0	0	0	1	0	0	0	0	0	0	0	1	0	1	1	0	0	0	0	2	1	2	2	0	success	1	1	0	0	0	0	0	0	0	0	0	0	0	0
2924	0	36	0	0	0	0	0	0	0	0	0	0	0	1	1	1	1	0	0	0	0	2	1	2	2	0	success	1	1	0	0	0	0	0	0	0	0	0	0	0	0
2927	0	50	0	0	1	0	0	0	0	0	0	0	0	1	0	1	1	0	0	0	0	9	0	9	9	1	tracheostomy	3	0	0	1	0	0	0	0	0	0	0	0	0	0
2935	1	41	0	0	0	0	0	0	0	0	0	0	0	1	0	2	0	1	0	0	0	10	1	10	10	0	success	1	1	0	0	0	0	0	0	0	0	0	0	0	0
2941	1	57	1	1	0	0	0	0	0	0	0	0	0	1	1	1	1	0	0	0	0	8	0	8	8	1	tracheostomy	3	0	0	1	0	0	0	0	0	0	0	0	0	0
2946	1	38	0	0	0	0	0	0	0	0	0	0	0	1	0	1	1	0	0	0	0	5	1	5	5	0	success	1	1	0	0	0	0	0	0	0	0	0	0	0	0
2960	1	57	0	0	0	0	0	0	0	0	0	0	0	1	1	2	0	1	0	0	0	2	1	2	2	0	success	1	1	0	0	0	0	0	0	0	0	0	0	0	0
2961	1	28	1	0	0	0	0	0	0	0	0	0	0	0	1	2	0	1	0	0	0	2	1	2	2	0	success	1	1	0	0	0	0	0	0	0	0	0	0	0	0
2962	1	72	1	0	0	0	0	0	0	0	0	0	1	1	0	1	1	0	0	0	1	12	0	12	2	1	Failure	2	0	1	0	0	0	0	1	0	1	0	0	0	0
2970	1	64	0	0	0	1	0	0	0	0	0	0	0	1	1	1	1	0	0	0	1	2	0	2	2	0	success	1	1	0	0	0	0	0	0	0	0	0	0	0	0
2978	1	52	0	0	0	0	0	0	0	0	0	0	0	1	1	1	1	0	0	0	0	13	1	13	13	0	success	1	1	0	0	0	0	0	0	0	0	0	0	0	0
3003	1	58	1	1	0	0	0	1	0	0	0	1	0	1	1	1	1	0	0	0	1	13	0	13	13	1	tracheostomy	3	0	0	1	0	0	0	0	0	0	0	0	0	0
3017	0	23	0	0	0	0	0	0	0	0	0	0	0	1	0	1	1	0	0	0	0	2	1	2	2	0	success	1	1	0	0	0	0	0	0	0	0	0	0	0	0
3022	0	49	0	0	0	0	0	0	0	0	0	0	1	1	1	1	1	0	0	0	0	2	1	2	2	0	success	1	1	0	0	0	0	0	0	0	0	0	0	0	0
3023	1	71	1	0	0	0	1	0	0	0	0	0	1	1	1	1	1	0	0	0	0	9	0	10	4	1	Failure	2	0	1	0	0	0	0	1	0	0	0	0	0	0
3024	1	29	0	0	0	0	0	0	0	0	0	0	0	0	1	3	0	0	1	0	0	2	1	2	2	0	success	1	1	0	0	0	0	0	0	0	0	0	0	0	0
3034	1	63	0	0	1	0	0	1	0	0	0	1	1	1	1	2	0	1	0	0	0	10	1	10	3	0	Failure	2	0	1	0	0	0	1	0	0	0	0	0	0	0
3043	0	66	0	0	1	0	1	0	0	0	0	0	1	1	1	1	1	0	0	0	0	10	0	2	2	1	success	1	1	0	0	1	1	0	0	0	0	0	0	0	0
3046	0	28	0	0	1	0	0	0	0	0	0	0	0	0	1	3	0	0	1	0	1	2	0	2	2	1	success	1	1	0	0	0	1	0	0	0	0	0	0	0	0
3066	0	50	0	0	0	0	0	0	0	0	0	0	0	1	1	1	1	0	0	0	0	6	1	6	6	0	success	1	1	0	0	0	0	0	0	0	0	0	0	0	0
3067	1	36	0	0	0	0	0	0	0	0	0	0	0	1	0	1	1	0	0	0	0	6	0	6	6	1	tracheostomy	3	0	0	1	0	0	0	0	0	0	0	0	0	0
3094	0	66	0	0	0	1	1	0	0	0	0	0	1	1	1	1	1	0	0	0	0	4	0	7	2	1	Failure	2	0	1	0	0	0	0	1	0	0	0	0	0	0
3097	0	31	0	0	1	0	0	0	0	0	0	0	0	1	1	2	0	1	0	0	0	11	1	11	11	0	success	1	1	0	0	0	0	0	0	0	0	0	0	0	0
3103	1	33	1	1	0	1	0	0	0	0	0	0	0	1	1	1	1	0	0	0	0	2	1	2	2	0	success	1	1	0	0	0	0	0	0	0	0	0	0	0	0
3110	0	19	0	0	0	0	0	0	0	0	0	0	0	1	1	2	0	1	0	0	0	2	1	2	2	0	success	1	1	0	0	0	0	0	0	0	0	0	0	0	0
3117	1	65	1	1	0	0	0	0	0	0	0	0	0	1	0	1	1	0	0	0	0	3	1	5	2	0	Failure	2	0	1	0	0	0	1	0	0	0	0	0	0	0
3119	0	64	0	0	0	0	0	0	0	0	0	1	1	1	0	1	1	0	0	0	0	22	0	22	22	1	tracheostomy	3	0	0	1	0	0	0	0	0	0	0	0	0	0
3121	1	44	1	1	0	0	0	0	0	0	0	0	0	1	0	1	1	0	0	0	0	5	1	6	2	0	Failure	2	0	1	0	0	0	1	0	0	0	0	0	0	0
3124	1	64	0	0	0	0	0	0	0	0	0	0	0	1	0	1	1	0	0	0	1	10	0	10	10	0	success	1	1	0	0	0	0	0	0	0	0	0	0	0	0
3150	1	58	1	1	0	0	0	0	0	0	0	0	1	1	1	2	0	1	0	0	0	2	1	2	2	0	success	1	1	0	0	0	0	0	0	0	0	0	0	0	0
3162	1	63	0	0	0	0	1	0	0	0	0	0	0	1	1	2	0	1	0	0	0	17	0	17	17	1	tracheostomy	3	0	0	1	0	0	0	0	0	0	0	0	0	0
3163	0	23	0	0	0	0	0	0	0	0	0	1	0	1	1	2	0	1	0	0	1	3	0	3	3	0	success	1	1	0	0	0	0	0	0	0	0	0	0	0	0
3165	1	66	1	1	0	0	0	0	0	0	0	0	1	0	1	3	0	0	1	0	0	3	1	5	2	0	Failure	2	0	1	0	0	0	1	0	0	0	0	0	0	0
3166	1	35	0	0	0	0	0	0	0	0	0	0	0	1	1	4	0	0	0	1	0	3	0	3	3	1	tracheostomy	3	0	0	1	0	0	0	0	0	0	0	0	0	0
3186	1	28	0	0	0	0	0	0	0	0	0	0	0	1	1	2	0	1	0	0	0	4	1	4	4	0	success	1	1	0	0	0	0	0	0	0	0	0	0	0	0
3189	1	52	1	1	0	0	0	0	0	0	0	0	1	1	1	1	1	0	0	0	1	6	0	6	6	0	success	1	1	0	0	0	0	0	0	0	0	0	0	0	0
3197	1	53	0	0	0	0	0	1	0	0	0	0	0	1	1	1	1	0	0	0	0	2	1	2	2	0	success	1	1	0	0	0	0	0	0	0	0	0	0	0	0
3205	0	50	0	0	0	0	0	1	0	0	0	1	1	1	1	2	0	1	0	0	0	2	1	2	2	0	success	1	1	0	0	0	0	0	0	0	0	0	0	0	0
3206	1	49	1	1	0	0	0	0	0	0	0	0	1	1	1	3	0	0	1	0	0	2	1	2	2	0	success	1	1	0	0	0	0	0	0	0	0	0	0	0	0
3207	1	66	0	0	0	0	0	0	0	0	0	0	0	1	1	2	0	1	0	0	0	9	0	9	9	1	tracheostomy	3	0	0	1	0	0	0	0	0	0	0	0	0	0
3216	1	36	0	0	0	0	0	0	0	0	0	0	0	1	1	1	1	0	0	0	0	9	0	9	9	1	tracheostomy	3	0	0	1	0	0	0	0	0	0	0	0	0	0
3231	1	28	1	1	0	0	0	0	0	0	0	0	0	1	1	1	1	0	0	0	0	4	0	4	4	1	tracheostomy	3	0	0	1	0	0	0	0	0	0	0	0	0	0
3245	0	31	0	0	0	1	0	0	0	0	0	0	0	1	1	1	1	0	0	0	0	2	1	2	2	0	success	1	1	0	0	0	0	0	0	0	0	0	0	0	0
3246	0	61	0	0	0	0	0	0	0	0	0	0	0	0	1	2	0	1	0	0	0	2	1	2	2	0	success	1	1	0	0	0	0	0	0	0	0	0	0	0	0
3247	0	67	0	0	0	0	0	0	0	0	0	0	1	1	1	2	0	1	0	0	0	15	1	15	7	0	Failure	2	0	1	0	0	0	1	0	0	0	0	0	0	0
3248	0	54	0	0	0	0	0	0	0	0	0	0	1	1	1	3	0	0	1	0	0	6	0	8	2	1	Failure	2	0	1	0	0	0	0	0	1	0	0	0	0	1
3251	0	55	0	0	0	0	0	0	0	0	0	0	0	1	1	2	0	1	0	0	1	3	0	3	2	0	Failure	2	0	1	0	0	0	0	0	0	1	0	0	0	0
3257	1	78	0	0	0	0	0	0	0	0	0	0	0	0	1	3	0	0	1	0	0	2	1	2	2	0	success	1	1	0	0	0	0	0	0	0	0	0	0	0	0
3267	1	28	0	0	0	0	0	0	0	0	0	0	0	1	1	1	1	0	0	0	0	2	1	2	2	0	success	1	1	0	0	0	0	0	0	0	0	0	0	0	0
3272	1	36	0	0	0	0	0	0	0	0	0	0	0	1	1	1	1	0	0	0	0	3	1	3	3	0	success	1	1	0	0	0	0	0	0	0	0	0	0	0	0
3279	1	43	0	0	0	0	0	0	0	0	0	0	0	1	1	1	1	0	0	0	0	5	1	6	2	0	Failure	2	0	1	0	0	0	1	0	0	0	0	0	0	0
3282	1	63	1	0	0	0	0	0	0	0	0	0	1	1	0	1	1	0	0	0	0	19	1	20	2	0	Failure	2	0	1	0	0	0	1	0	0	0	0	0	0	0
3285	0	71	0	0	0	1	0	0	0	0	0	0	0	1	0	1	1	0	0	0	0	12	0	12	12	1	tracheostomy	3	0	0	1	0	0	0	0	0	0	0	0	0	0
3286	1	54	0	0	0	0	0	0	0	0	0	0	0	1	1	1	1	0	0	0	0	2	1	2	2	0	success	1	1	0	0	0	0	0	0	0	0	0	0	0	0
3287	1	50	0	0	0	0	0	0	0	0	0	0	0	1	1	1	1	0	0	0	0	2	1	2	2	0	success	1	1	0	0	0	0	0	0	0	0	0	0	0	0
3290	1	61	1	1	0	0	0	0	0	0	0	0	0	1	1	2	0	1	0	0	0	2	1	2	2	0	success	1	1	0	0	0	0	0	0	0	0	0	0	0	0
3293	1	46	0	0	0	0	0	0	0	0	0	0	1	1	1	1	1	0	0	0	1	2	0	6	2	0	Failure	2	0	1	0	0	0	0	0	0	1	0	0	0	0
3304	1	33	1	0	0	0	0	0	0	0	0	0	0	1	1	2	0	1	0	0	0	6	1	6	6	0	success	1	1	0	0	0	0	0	0	0	0	0	0	0	0
3308	0	57	0	0	0	0	0	0	0	0	0	0	0	1	0	1	1	0	0	0	0	6	1	6	6	0	success	1	1	0	0	0	0	0	0	0	0	0	0	0	0
3312	0	49	0	0	0	0	0	0	0	0	0	0	0	0	1	3	0	0	1	0	0	2	1	2	2	0	success	1	1	0	0	0	0	0	0	0	0	0	0	0	0
3313	0	50	0	0	0	0	0	0	0	0	0	0	1	1	1	1	1	0	0	0	0	6	1	6	6	0	success	1	1	0	0	0	0	0	0	0	0	0	0	0	0
3315	1	29	0	0	0	0	0	0	0	0	0	0	0	1	1	2	0	1	0	0	0	6	0	6	6	1	tracheostomy	3	0	0	1	0	0	0	0	0	0	0	0	0	0
3319	1	48	0	0	0	0	0	0	0	0	0	0	1	0	1	1	1	0	0	0	0	2	1	2	2	0	success	1	1	0	0	0	0	0	0	0	0	0	0	0	0
3330	1	31	1	0	0	0	0	0	0	0	0	0	0	1	0	1	1	0	0	0	0	2	1	2	2	0	success	1	1	0	0	0	0	0	0	0	0	0	0	0	0
3335	0	56	0	0	0	1	0	0	0	0	0	0	1	1	1	1	1	0	0	0	0	2	1	2	2	0	success	1	1	0	0	0	0	0	0	0	0	0	0	0	0
3343	0	51	0	0	1	0	0	0	0	0	0	0	0	1	0	1	1	0	0	0	0	11	1	11	11	0	success	1	1	0	0	0	0	0	0	0	0	0	0	0	0
3346	1	79	0	0	0	0	0	0	0	0	0	0	0	0	1	2	0	1	0	0	1	6	0	6	6	0	success	1	1	0	0	0	0	0	0	0	0	0	0	0	0
3347	1	55	0	0	0	0	0	0	0	0	0	0	1	0	1	3	0	0	1	0	0	5	1	5	5	0	success	1	1	0	0	0	0	0	0	0	0	0	0	0	0
3348	1	46	1	0	0	0	0	0	1	0	0	0	0	1	1	1	1	0	0	0	0	12	0	12	12	1	tracheostomy	3	0	0	1	0	0	0	0	0	0	0	0	0	0
3352	1	72	0	0	1	0	0	1	0	0	0	0	0	1	0	1	1	0	0	0	0	6	1	8	2	0	Failure	2	0	1	0	0	0	1	0	0	0	0	0	0	0
3354	1	48	0	0	0	0	0	0	0	0	0	0	0	1	0	1	1	0	0	0	0	5	1	8	2	0	Failure	2	0	1	0	0	0	1	0	0	0	0	0	0	0
3361	1	62	0	1	0	0	0	1	0	0	0	1	1	0	1	3	0	0	1	0	0	13	1	13	13	0	success	1	1	0	0	0	0	0	0	0	0	0	0	0	0
3400	1	47	0	0	0	0	0	0	0	0	0	0	0	1	0	1	1	0	0	0	0	2	1	2	2	0	success	1	1	0	0	0	0	0	0	0	0	0	0	0	0
3407	0	68	0	0	0	0	1	0	0	0	0	1	1	1	1	1	1	0	0	0	0	3	0	3	3	1	tracheostomy	3	0	0	1	0	0	0	0	0	0	0	0	0	0
3408	1	49	1	1	0	0	0	0	0	0	0	0	0	1	1	2	0	1	0	0	1	32	0	32	32	0	success	1	1	0	0	0	0	0	0	0	0	0	0	0	0
3413	1	26	0	0	1	0	0	0	0	0	0	0	0	1	1	1	1	0	0	0	0	9	0	9	9	1	tracheostomy	3	0	0	1	0	0	0	0	0	0	0	0	0	0
3415	1	27	0	0	1	0	0	0	0	0	0	0	0	1	1	1	1	0	0	0	0	18	0	18	18	1	tracheostomy	3	0	0	1	0	0	0	0	0	0	0	0	0	0
3417	1	60	1	1	0	0	0	0	0	0	0	1	1	0	1	1	1	0	0	0	0	2	1	2	2	0	success	1	1	0	0	0	0	0	0	0	0	0	0	0	0
3435	0	66	0	0	0	0	0	0	0	0	0	1	1	1	1	2	0	1	0	0	1	4	0	4	4	0	success	1	1	0	0	0	0	0	0	0	0	0	0	0	0
3439	0	55	0	0	0	0	0	0	1	0	0	0	1	1	0	4	0	0	0	1	0	6	1	6	6	0	success	1	1	0	0	0	0	0	0	0	0	0	0	0	0
3440	0	54	0	0	0	0	0	0	0	0	0	0	1	1	1	2	0	1	0	0	1	2	0	6	2	0	Failure	2	0	1	0	0	0	0	0	0	1	0	0	0	0
3452	0	28	0	0	0	0	0	0	0	0	0	0	0	1	0	1	1	0	0	0	0	2	0	2	2	1	tracheostomy	3	0	0	1	0	0	0	0	0	0	0	0	0	0
3453	1	38	0	0	0	0	0	0	0	0	0	0	0	1	0	4	0	0	0	1	0	6	0	6	2	1	Failure	2	0	1	0	0	0	0	1	0	0	0	0	0	0
3463	1	52	0	0	0	0	0	0	0	0	0	0	0	1	0	1	1	0	0	0	0	5	1	5	5	0	success	1	1	0	0	0	0	0	0	0	0	0	0	0	0
3466	1	54	0	0	0	0	0	0	0	0	0	0	1	1	1	1	1	0	0	0	0	15	1	2	2	0	success	1	1	0	0	1	0	0	0	0	0	0	0	0	0
3472	0	58	0	0	0	0	0	1	0	0	0	0	1	1	1	1	1	0	0	0	0	7	0	7	7	1	tracheostomy	3	0	0	1	0	0	0	0	0	0	0	0	0	0
3480	0	38	0	0	0	0	0	0	0	0	0	0	0	1	0	1	1	0	0	0	0	15	1	15	15	0	success	1	1	0	0	0	0	0	0	0	0	0	0	0	0
3481	1	46	1	0	1	0	0	0	0	0	1	0	0	1	1	2	0	1	0	0	0	8	1	8	8	0	success	1	1	0	0	0	0	0	0	0	0	0	0	0	0
3484	1	54	1	1	0	0	0	0	0	0	0	1	1	1	1	2	0	1	0	0	0	7	1	7	7	0	success	1	1	0	0	0	0	0	0	0	0	0	0	0	0
3491	1	56	0	0	0	0	0	0	0	0	0	0	0	1	1	1	1	0	0	0	0	5	0	7	5	1	Failure	2	0	1	0	0	0	0	0	1	0	0	0	0	1
3498	0	68	0	0	0	0	1	0	0	0	0	0	1	1	0	1	1	0	0	0	0	6	1	6	6	0	success	1	1	0	0	0	0	0	0	0	0	0	0	0	0
3499	1	42	0	0	1	0	0	0	0	0	0	0	1	1	1	1	1	0	0	0	1	15	0	19	13	0	Failure	2	0	1	0	0	0	0	0	0	1	0	0	0	0
3510	0	32	0	0	0	0	0	0	0	0	0	0	0	1	1	1	1	0	0	0	0	2	0	2	2	1	tracheostomy	3	0	0	1	0	0	0	0	0	0	0	0	0	0
3512	1	25	0	0	0	0	0	0	0	0	0	0	0	1	1	2	0	1	0	0	0	2	1	2	2	0	success	1	1	0	0	0	0	0	0	0	0	0	0	0	0
3518	0	63	0	0	0	0	0	0	0	0	0	0	0	1	0	1	1	0	0	0	1	2	0	2	2	0	success	1	1	0	0	0	0	0	0	0	0	0	0	0	0
3526	1	41	1	1	0	0	0	0	0	0	0	0	1	1	0	1	1	0	0	0	0	3	0	4	2	1	Failure	2	0	1	0	0	0	0	1	0	0	0	0	0	0
3530	1	56	1	1	0	0	0	0	0	0	0	0	1	1	0	1	1	0	0	0	0	14	0	14	14	1	tracheostomy	3	0	0	1	0	0	0	0	0	0	0	0	0	0
3543	0	59	0	0	0	0	0	1	0	0	0	1	1	0	1	2	0	1	0	0	0	8	0	8	8	1	tracheostomy	3	0	0	1	0	0	0	0	0	0	0	0	0	0
3557	0	57	0	0	0	0	0	0	0	0	0	0	1	0	1	2	0	1	0	0	0	16	1	20	2	0	Failure	2	0	1	0	0	0	1	0	0	0	0	0	0	0
3559	1	66	1	0	0	0	0	0	0	0	0	0	0	0	1	2	0	1	0	0	0	8	1	9	2	0	Failure	2	0	1	0	0	0	0	0	1	0	0	1	0	0
3578	1	48	0	0	0	0	0	0	0	0	0	0	0	0	1	1	1	0	0	0	1	7	0	7	7	0	success	1	1	0	0	0	0	0	0	0	0	0	0	0	0
3587	0	53	0	0	0	0	0	0	0	0	0	0	0	1	1	2	0	1	0	0	0	14	1	14	14	0	success	1	1	0	0	0	0	0	0	0	0	0	0	0	0
3590	0	36	0	0	0	0	0	0	0	0	0	1	0	0	1	2	0	1	0	0	0	6	0	7	6	1	Failure	2	0	1	0	0	0	0	1	0	0	0	0	0	0
3598	0	58	0	0	0	0	0	0	0	0	0	0	0	0	1	2	0	1	0	0	0	2	1	2	2	0	success	1	1	0	0	0	0	0	0	0	0	0	0	0	0
3599	1	54	1	0	1	0	0	0	0	0	0	0	0	1	0	2	0	1	0	0	0	13	0	15	2	1	Failure	2	0	1	0	0	0	0	1	0	0	0	0	0	0
3600	0	48	0	0	0	0	0	0	0	0	0	0	0	1	1	2	0	1	0	0	0	2	1	2	2	0	success	1	1	0	0	0	0	0	0	0	0	0	0	0	0
3601	1	31	1	0	0	0	0	0	0	0	0	0	1	0	1	2	0	1	0	0	0	2	1	2	2	0	success	1	1	0	0	0	0	0	0	0	0	0	0	0	0
